# Supplementary material for: De Novo Assembly of Mud Loach (Misgurnus anguillicaudatus) Skin Transcriptome to Identify Putative Genes Involved in Immunity and Epidermal Mucus Secretion
Source: PLoS One. 2013 Feb 20;8(2):e56998. doi: 10.1371/journal.pone.0056998 (PMC3577766; doi:10.1371/journal.pone.0056998)
Supplement: Table S1 — Statistics of the assembly generated by Oases, Trinity or SOAPdenovo-Trans. (XLSX) [file pone.0056998.s002.xlsx]

## Sheet: Statistics of assemblies
Velvet and oases
Kmer	19	21	23	25	27	29	31	Merged (kmer=27)
Used reads	72950584	74849825	67363882	64967767	62962133	60010397	55732141	102376
Total reads	86657171	86657171	86657171	86657171	86657171	86657171	86657171	284571
Percent of used reads	84.183	86.3746	77.7361	74.971	72.6566	69.2504	64.3134	35.9756
Transcript number	61110	54076	48743	42863	35069	26415	16295	102010
Total bases (bp)	20380019	17054152	14459312	11843731	9046936	6386143	3645299	41247314
Mean length (bp)	333.5	315.37	296.64	276.32	257.975	241.762	223.707	404.346
N50 (bp)	484	448	407	361	324	289	253	588
Maximum length (bp)	4480	8232	5655	5347	5174	3556	2633	8226
Trinity
Kmer	25
Transcript number	50665
Total bases (bp)	13887378
Mean length (bp)	274.1
N50 (bp)	358
Maximum length (bp)	4166
SOAPdenovo-Trans
Kmer	19	21	23	25	27	29	31
Number of reads in gaps	5707217	5487038	5500611	5376528	5187287	6280900	11119832
Number of reads mapped to contigs	54984147	55370927	55314763	55023743	54473432	51041706	31566426
Percent of used reads (%)	81.2195	81.4425	81.3855	80.83	79.8403	76.7113	57.1244
Total reads (only paired reads)	74725074	74725074	74725074	74725074	74725074	74725074	74725074
Scaffold Nummber	45457	42245	38719	34539	29058	22273	2338
Size include gap	16027669	14627317	12895004	10925844	8649454	6247352	589220
Size without gap	14980758	13623651	11986710	10144867	8050912	5838974	581206
Ratio of gap (%)	6.5319	6.86159	7.04377	7.14798	6.92	6.53682	1.3601
Mean length (bp)	352.59	346	333	316	297	280	252
N50 (bp)	646	637	608	577	524	483	400
Maximum length (bp)	8670	8731	7766	4596	4709	5018	4093
