# Supplementary material for: De Novo Assembly of Mud Loach (Misgurnus anguillicaudatus) Skin Transcriptome to Identify Putative Genes Involved in Immunity and Epidermal Mucus Secretion
Source: PLoS One. 2013 Feb 20;8(2):e56998. doi: 10.1371/journal.pone.0056998 (PMC3577766; doi:10.1371/journal.pone.0056998)
Supplement: Table S2 — Quality assessment of the assembly by blastn analysis. (XLSX) [file pone.0056998.s003.xlsx]

## Sheet: Sheet1
query id	subject id	% identity	query length	Complete CDS	alignment length	% completeness	mismatches	gap opens	q. start	q. end	s. start	s. end	evalue	bit score	Dsecription of query sequence
gi|22135555|gb|AF528198.1|	unigene15401	94.87	429	No	429	100	22	0	1	429	39	467	0	671	Misgurnus anguillicaudatus alpha globin mRNA, partial cds
gi|386868060|dbj|AB602774.1|	unigene9584	99.53	215	No	215	100	1	0	1	215	831	617	2e-109	392	Misgurnus anguillicaudatus PSMB8 mRNA for proteasome subunit beta type 8, partial cds
gi|253740090|gb|FJ982777.1|	unigene28323	98.74	555	No	556	100.18	5	2	1	555	2	556	0	987	Misgurnus anguillicaudatus Rhesus C glycoprotein (Slc42a3) mRNA, partial cds
gi|253740100|gb|FJ982782.1|	unigene11297	88.35	571	No	575	100.701	59	8	1	571	1620	1050	0	684	Misgurnus anguillicaudatus sodium/potassium ATPase alpha subunit (Atp1a) mRNA, partial cds
gi|253740098|gb|FJ982781.1|	unigene14485	98.95	668	No	668	100	7	0	1	668	1753	1086	0	1195	Misgurnus anguillicaudatus vacuolar type proton ATPase B subunit (Atp6v1b) mRNA, partial cds
gi|68132175|gb|DQ068406.1|	unigene13715	97.22	396	No	396	100	11	0	1	396	192	587	0	671	Misgurnus fossilis fast skeletal myosin light chain 1 (mlc1) mRNA, partial cds
gi|68132177|gb|DQ068407.1|	unigene6832	98.93	467	No	467	100	5	0	1	467	82	548	0	835	Misgurnus fossilis myosin light chain 2 (mlc2) mRNA, partial cds
gi|119943229|dbj|AB200264.1|	unigene5065	98.1	1305	Yes	1261	96.6284	23	1	37	1296	14	1274	0	2194	Misgurnus anguillicaudatus gapdh mRNA for glyceraldehyde 3-phosphat dehydrogenase, complete cds
gi|371491856|gb|JF694443.1|	unigene16446	95.17	2612	Yes	1676	64.1654	51	13	933	2589	1	1665	0	2619	Misgurnus anguillicaudatus glutamate dehydrogenase (Gdh) mRNA, complete cds
gi|371491858|gb|JF694444.1|	unigene2521	95.07	1935	Yes	1825	94.3152	58	15	88	1885	1	1820	0	2843	Misgurnus anguillicaudatus glutamine synthetase (gs) mRNA, complete cds
gi|380449876|gb|JQ269652.1|	unigene832	96.38	1694	Yes	1521	89.7875	42	7	15	1527	408	1923	0	2492	Misgurnus anguillicaudatus keratin 18 mRNA, complete cds
gi|324983863|gb|HQ902265.1|	unigene19438	96.72	434	Yes	396	91.2442	7	3	1	393	470	78	0	654	Misgurnus anguillicaudatus metallothionein mRNA, complete cds
gi|119943231|dbj|AB200265.1|	unigene15836	88.79	1710	Yes	1195	69.883	103	26	19	1201	1207	2382	0	1435	Misgurnus anguillicaudatus mRNA for beta-actin, complete cds
gi|31322619|gb|AY249422.1|	unigene824	98.05	722	Yes	665	92.1053	13	0	27	691	1137	473	0	1157	Misgurnus anguillicaudatus ribosomal protein L15 (rpl15) mRNA, complete cds
gi|253740096|gb|FJ982780.1|	unigene18647	97.4	718	Yes	154	21.4485	4	0	2	155	5	158	5e-70	263	Misgurnus anguillicaudatus sodium/hydrogen exchanger isoform 3 (Slc9a3) mRNA, partial cds
gi|68132179|gb|DQ068408.1|	unigene13714	98.19	462	Yes	442	95.671	8	0	4	445	98	539	0	773	Misgurnus fossilis fast skeletal myosin light chain 3 (mlc3) mRNA, partial cds
gi|115343219|gb|DQ991253.1|	unigene9103	95.66	1550	Yes	1498	96.6452	36	16	31	1522	1521	2995	0	2379	Misgurnus fossilis lactate dehydrogenase isoform A (LDH-AL) mRNA, complete cds
gi|115343221|gb|DQ991254.1|	unigene9103	97.28	1332	Yes	1287	96.6216	31	4	31	1315	1521	2805	0	2180	Misgurnus fossilis lactate dehydrogenase isoform A (LDH-AS) mRNA, complete cds
gi|146152089|gb|EF535003.1|	unigene2271	99.85	1379	Yes	1338	97.0268	2	0	9	1346	1338	1	0	2460	Misgurnus mizolepis cathepsin L mRNA, complete cds
gi|343788810|gb|JN230712.1|	unigene5065	99.52	1289	Yes	1261	97.8278	6	0	16	1276	14	1274	0	2296	Misgurnus mizolepis GAPDH-1 mRNA, complete cds
gi|343788812|gb|JN230713.1|	unigene5064	99.85	1398	Yes	1379	98.6409	2	0	10	1388	1389	11	0	2536	Misgurnus mizolepis GAPDH-2 mRNA, complete cds
gi|199589265|gb|FJ015058.1|	unigene19438	99.79	507	Yes	468	92.3077	1	0	1	468	480	13	0	859	Misgurnus mizolepis metallothionein-IA mRNA, complete cds
gi|199589263|gb|FJ015057.1|	unigene8215	96.39	523	Yes	360	68.8337	11	2	1	359	452	94	4e-169	592	Misgurnus mizolepis metallothionein-IB mRNA, complete cds
gi|32394788|gb|AY134493.1|	unigene1300	99.69	3015	Yes	975	32.3383	2	1	1794	2768	1	974	0	1783	Misgurnus mizolepis phospholipase C-delta1 mRNA, complete cds
