# Supplementary material for: De Novo Assembly of Mud Loach (Misgurnus anguillicaudatus) Skin Transcriptome to Identify Putative Genes Involved in Immunity and Epidermal Mucus Secretion
Source: PLoS One. 2013 Feb 20;8(2):e56998. doi: 10.1371/journal.pone.0056998 (PMC3577766; doi:10.1371/journal.pone.0056998)
Supplement: Table S3 — Unigenes selected for RT-PCR validation. (XLSX) [file pone.0056998.s004.xlsx]

## Sheet: Sheet1
NO.	Sequence ID	Sequence description (blast hit from nr protein database or zebrafish transcriptome)	Length (bp)	Abundance (TPM)	Forward primer(5'-3')	Reverse primer(5'-3')	designed amplicon size (bp)	Size of PCR products (bp)	Substitution (bp)	Substitution rate (%)
1	unigene2657	fructose-bisphosphate aldolase a	2928	12.7947	GAGTCACAATGCCTCATGC	TGCCTCACTTTGACCACC	842	842	4	0.475059
2	unigene16846	Danio rerio ATP synthase, H+ transporting, mitochondrial F1 complex, alpha subunit 1	1898	168.841	GCAGGAGGACATAAGATCG	CCACAGCTTTGATGCCAG	634	634	1	0.157729
3	unigene14485	v-type proton atpase subunit brain isoform	2148	16.3883	GACCTTACCTGATGGGACC	GACGACCTGGCACCTCTT	740	740	7	0.945946
4	unigene9072	creatine kinase	1525	19.2197	CCCTACATTGGCTTTGGTG	GTGGTCAGCGATGAGCTG	653	653	65	9.95406
5	unigene14104	cathepsin d	3465	41.0387	TGAGGTTTCGCCAACATG	GCCAGGTTGAGTGTCAGG	699	699	7	1.00143
6	unigene12116	fructose--bisphosphatase 1	1265	22.1987	CTGCTTCAAGAGGGCAGG	GGTACTCTGTGACGGCAGG	631	631	4	0.633914
7	unigene5045	enolase	1802	16.7222	CCTGGACTTCAAATCACCTG	CATAGATGGGATACGAGAGG	700	700	2	0.285714
8	unigene5064	glyceraldehyde-3-phosphate dehydrogenase	2449	254.422	CGAAATCAGGCATCATGG	CTGGGATGATGTTCTGGC	633	633	12	1.89573
9	unigene6649	gdp dissociation inhibitor 2	1653	23.0814	GACGAGGAACAATGAATGAAG	GGACTCTTGCCATACCTCG	679	679	4	0.589102
10	unigene9850	gdp-mannose dehydratase	1459	47.7935	CTGGACCCAGGACACCTG	GCTTAGCAGCACCGTAAGG	614	614	4	0.651466
11	unigene11499	78 kda glucose-regulated protein precursor	2391	24.8209	TGGGTATCGAGACCGTTGG	GAGGCGAGGGCATCAAGAG	749	749	5	0.667557
12	unigene11501	heat shock cognate 70	2536	367.464	GATTGATTGGAGATGCTGC	CTTGTTGTCGCTGATGTCC	626	626	2	0.319489
13	unigene9189	heat shock protein 90	2631	135.518	CCAACCAAGATGCCTGAAG	AGGTGAAGGACGACTCTGG	560	560	3	0.535714
14	unigene9103	lactate dehydrogenase b	2996	169.042	GTGAGCAAGGAGCAGCCT	CTCTTCCAGTCCTCCTTGTC	656	656	4	0.609756
15	unigene9297	malate cytoplasmic	1611	23.2942	CTGTTCGGCATTGCTAAGG	CTTCCTTGCCTTAATGACG	657	657	4	0.608828
16	unigene6868	nascent polypeptide-associated complex subunit alpha	1386	4.81565	GTTCCCGACCTGGAGGAG	GTGACCCAGTCCCTCGCT	569	569	0	0
17	unigene5338	proteasome subunit alpha type-5	1198	118.727	GGCATACAGACAGCCGAG	CGAACAGGACAAACCGAG	683	683	5	0.732064
18	unigene7887	ras-related protein rab-27a	1000	20.957	GCAGGCAGTGAATGTAAGATC	TTGTCCACGCATCTTTCC	641	703		0
19	unigene687	Danio rerio solute carrier family 25 alpha, member 5 (slc25a5), nuclear gene encoding	2136	1.64142	TCATGGCAGGTGGTGTGG	CTCCTTTGCGTCCTGACTG	705	705	15	2.12766
20	unigene3583	transaldolase	1456	47.7292	TACACAGTGCTCGTGGCTG	GTTCTCCCAGCAGACCAGG	727	727	22	3.02613
21	unigene11719	transketolase	1998	21.76	TCTGGGTGCTGGTTGTGG	GCATCACCCATCCTCTTCAG	621	621	1	0.161031
22	unigene9484	voltage-dependent anion-selective channel protein 2	1805	261.876	GCCAGTCCCACCACATTAG	TCACAGCGGTCTCCAGCT	707	707	4	0.565771
23	unigene2640	Danio rerio tyrosine 3-monooxygenase/tryptophan 5-monooxygenase activation protein, beta	1936	55.3086	AGCAGCGAAACGGAGGAC	CAGCTCAGCAATCGCCTC	690	690	1	0.144928
24	unigene13516	14-3-3 protein beta alpha	2378	45.5463	GCTAAACTGGCAGAGCAGG	CAATGGCTTCATCGAACG	574	574	1	0.174216
25	unigene9106	lactate dehydrogenase b	1186	154.552	CACTGCCTGCTACCCAGG	CTCCACACAGGCACACTGG	666	666	22	3.3033
							Total	16718	199	1.19033
