# Supplementary material for: De Novo Assembly of Mud Loach (Misgurnus anguillicaudatus) Skin Transcriptome to Identify Putative Genes Involved in Immunity and Epidermal Mucus Secretion
Source: PLoS One. 2013 Feb 20;8(2):e56998. doi: 10.1371/journal.pone.0056998 (PMC3577766; doi:10.1371/journal.pone.0056998)
Supplement: Table S4 — Length, abundance and description of the best blast hits of assembled unigenes. (XLSX) [file pone.0056998.s005.xlsx]

## Sheet: Sheet1
Unigene ID	length (bp)	Abundance (TPM)	Highest blast hit against nr protein database	Highest blast hit against zebrafish transcriptome
unigene1	441	14.882	no hit	no hit
unigene2	451	7.61316	no hit	no hit
unigene3	371	15.972	no hit	no hit
unigene4	581	10.1946	no hit	no hit
unigene5	206	11.0236	no hit	no hit
unigene6	828	57.2611	novel protein	no hit
unigene7	217	7.68589	no hit	no hit
unigene8	351	14.7992	no hit	no hit
unigene9	258	5.12888	no hit	no hit
unigene10	520	3.66655	no hit	no hit
unigene11	489	5.7781	no hit	no hit
unigene12	287	2.43446	no hit	no hit
unigene13	197	0.193745	no hit	no hit
unigene14	307	7.40015	no hit	no hit
unigene15	458	2.23061	protein	no hit
unigene16	310	3.86715	no hit	no hit
unigene17	263	8.60594	no hit	no hit
unigene18	870	3.85951	no hit	no hit
unigene19	835	2.62351	no hit	no hit
unigene20	837	57.3199	no hit	no hit
unigene21	841	9.85829	no hit	gnl|BL_ORD_ID|22766gi|94536656|ref|NM_001040354.1| Danio rerio family with sequence similarity 69, member A (fam69a), mRNA
unigene22	489	10.2984	no hit	no hit
unigene23	426	40.7919	no hit	no hit
unigene24	953	7.289	no hit	no hit
unigene25	1832	40.1516	signal transducer and activator of transcription 1	no hit
unigene26	325	5.93935	no hit	no hit
unigene27	906	24.1856	no hit	no hit
unigene28	1020	11.1758	no hit	no hit
unigene29	177	0.28591	no hit	no hit
unigene30	212	13.2491	no hit	no hit
unigene31	287	6.81222	no hit	no hit
unigene32	1360	15.5042	stromal cell-derived factor 1 precursor	gnl|BL_ORD_ID|25404gi|93205055|ref|NM_198068.2| Danio rerio chemokine (C-X-C motif) ligand 12b (stromal cell-derived factor 1) (cxcl12b), mRNA
unigene33	1434	2.6575	stromal cell-derived factor 1 precursor	gnl|BL_ORD_ID|28246gi|50582983|ref|NM_178307.2| Danio rerio chemokine (C-X-C motif) ligand 12a (stromal cell-derived factor 1) (cxcl12a), mRNA
unigene34	1673	9.38624	stromal cell-derived factor 1 precursor	gnl|BL_ORD_ID|28246gi|50582983|ref|NM_178307.2| Danio rerio chemokine (C-X-C motif) ligand 12a (stromal cell-derived factor 1) (cxcl12a), mRNA
unigene35	371	16.7514	no hit	no hit
unigene36	253	3.17895	no hit	no hit
unigene37	313	20.3988	no hit	no hit
unigene38	900	18.2101	no hit	no hit
unigene39	268	8.61359	no hit	no hit
unigene40	993	4.20634	no hit	no hit
unigene41	412	3.99063	PREDICTED: hypothetical protein LOC323754, partial [Danio rerio]	no hit
unigene42	524	4.04657	PREDICTED: hypothetical protein LOC323754, partial [Danio rerio]	no hit
unigene43	1106	72.5348	high mobility group nucleosome-binding domain-containing protein 3 isoform 4	gnl|BL_ORD_ID|16991gi|342187207|ref|NM_001007311.2| Danio rerio high mobility group nucleosomal binding domain 3 (hmgn3), transcript variant 3, mRNA
unigene44	1486	95.1616	no hit	no hit
unigene45	175	11.3934	no hit	no hit
unigene46	843	18.3782	high mobility group nucleosome-binding domain-containing protein 3 isoform 4	gnl|BL_ORD_ID|16991gi|342187207|ref|NM_001007311.2| Danio rerio high mobility group nucleosomal binding domain 3 (hmgn3), transcript variant 3, mRNA
unigene47	285	5.9688	no hit	no hit
unigene48	343	14.0164	no hit	no hit
unigene49	337	4.3846	no hit	no hit
unigene50	246	11.62	no hit	no hit
unigene51	344	4.60103	no hit	no hit
unigene52	1110	400.9	60s acidic ribosomal protein p2	gnl|BL_ORD_ID|22973gi|57526754|ref|NM_212743.1| Danio rerio ribosomal protein, large P2 (rplp2), mRNA
unigene53	2243	12.8322	type i cytoskeletal 13-like	no hit
unigene54	850	10.319	dna-directed rna polymerase iii subunit rpc8	gnl|BL_ORD_ID|22973gi|57526754|ref|NM_212743.1| Danio rerio ribosomal protein, large P2 (rplp2), mRNA
unigene55	1945	477.582	60s acidic ribosomal protein p0	gnl|BL_ORD_ID|28258gi|339639640|ref|NM_131580.2| Danio rerio ribosomal protein, large, P0 (rplp0), mRNA
unigene56	1160	851.638	60s acidic ribosomal protein p0	gnl|BL_ORD_ID|28258gi|339639640|ref|NM_131580.2| Danio rerio ribosomal protein, large, P0 (rplp0), mRNA
unigene57	1931	85.1081	type i cytoskeletal 13-like	gnl|BL_ORD_ID|22973gi|57526754|ref|NM_212743.1| Danio rerio ribosomal protein, large P2 (rplp2), mRNA
unigene58	1649	1062.04	g protein-coupled receptor 177	gnl|BL_ORD_ID|27305gi|41387125|ref|NM_200815.1| Danio rerio ribosomal protein S25 (rps25), mRNA
unigene59	2325	10.4789	st3 beta-galactoside alpha- -sialyltransferase 1	no hit
unigene60	1247	13.6001	cmp-n-acetylneuraminate-beta-galactosamide-alpha- -sialyltransferase 1	no hit
unigene61	1673	20.817	cmp-n-acetylneuraminate-beta-galactosamide-alpha- -sialyltransferase 1	no hit
unigene62	1066	14.3441	no hit	no hit
unigene63	548	23.6067	cmp-n-acetylneuraminate-beta-galactosamide-alpha- -sialyltransferase 1	no hit
unigene64	358	7.31688	no hit	no hit
unigene65	137	7.51516	no hit	no hit
unigene66	1593	16.2398	cmp-n-acetylneuraminate-beta-galactosamide-alpha- -sialyltransferase 1-like	no hit
unigene67	1008	6.19387	cmp-n-acetylneuraminate-beta-galactosamide-alpha- -sialyltransferase 1	no hit
unigene68	185	6.65404	no hit	no hit
unigene69	129	13.5293	conserved hypothetical protein [Corynebacterium pseudogenitalium ATCC 33035]	no hit
unigene70	731	18.1944	40s ribosomal protein s20	no hit
unigene71	180	84.3725	no hit	no hit
unigene72	184	19.4368	no hit	no hit
unigene73	219	9.03381	no hit	no hit
unigene74	397	4.7273	no hit	no hit
unigene75	429	7.4048	conserved protein	no hit
unigene76	1060	6.56951	probable ribosome biogenesis protein c16orf42 homolog	no hit
unigene77	186	1.64723	no hit	no hit
unigene78	453	103.268	no hit	no hit
unigene79	661	25.7124	no hit	no hit
unigene80	1382	64.858	grancalcin	gnl|BL_ORD_ID|2307gi|53933225|ref|NM_001005585.1| Danio rerio zgc:92027 (zgc:92027), mRNA
unigene81	1176	49.2433	no hit	no hit
unigene82	476	20.3678	no hit	no hit
unigene83	373	11.858	no hit	no hit
unigene84	386	5.8554	no hit	no hit
unigene85	371	160.632	conserved protein	no hit
unigene86	408	223.328	no hit	no hit
unigene87	1556	101.603	cold-inducible rna-binding protein	no hit
unigene88	394	12.0433	no hit	no hit
unigene89	540	30.6256	no hit	no hit
unigene90	493	18.403	no hit	gnl|BL_ORD_ID|17231gi|41053767|ref|NM_200256.1| Danio rerio solute carrier family 25, member 32a (slc25a32a), mRNA
unigene91	752	43.68	no hit	no hit
unigene92	798	12.172	no hit	no hit
unigene93	221	7.18676	no hit	no hit
unigene94	656	35.2782	conserved domain protein	no hit
unigene95	1357	19.4386	v-type proton atpase subunit e 1	gnl|BL_ORD_ID|189gi|126158910|ref|NM_001008626.2| Danio rerio zgc:101757 (zgc:101757), mRNA
unigene96	220	20.5967	no hit	no hit
unigene97	272	51.5758	no hit	no hit
unigene98	254	78.8373	no hit	no hit
unigene99	273	892.266	PREDICTED: hypothetical protein LOC100575156 [Acyrthosiphon pisum]	gnl|BL_ORD_ID|13465gi|326677458|ref|XR_117934.1| PREDICTED: Danio rerio hypothetical LOC100537045 (LOC100537045), miscRNA
unigene100	593	208.897	no hit	no hit
unigene101	1036	203.765	natterin-like protein	no hit
unigene102	836	1.15967	no hit	no hit
unigene103	588	69.6692	no hit	no hit
unigene104	302	12.7197	conserved domain protein	no hit
unigene105	542	5.82801	no hit	no hit
unigene106	1047	14.5488	no hit	no hit
unigene107	491	5.66893	no hit	no hit
unigene108	619	10.4602	no hit	no hit
unigene109	867	8.73664	calnexin precursor	no hit
unigene110	296	3.09179	serine hydroxymethyltransferase 1	no hit
unigene111	391	5.01158	dsrna-dependent protein kinase	no hit
unigene112	139	5.74322	no hit	no hit
unigene113	1540	1.45059	gap junction beta-4	no hit
unigene114	1733	16.805	gap junction beta-4	no hit
unigene115	488	10.8171	no hit	no hit
unigene116	240	13.9984	no hit	no hit
unigene117	289	24.0894	no hit	no hit
unigene118	422	25.1394	no hit	no hit
unigene119	861	11.3298	reverse transcriptase-like protein	no hit
unigene120	310	17.2683	no hit	no hit
unigene121	1944	312.482	hypothetical protein BOS_23201 [Bos taurus]	gnl|BL_ORD_ID|13461gi|326677451|ref|XM_003200788.1| PREDICTED: Danio rerio hypothetical protein LOC100151188 (LOC100151188), mRNA
unigene122	1286	42.4256	low quality protein: cell wall-associated hydrolase	no hit
unigene123	242	22.9288	no hit	no hit
unigene124	488	8.22784	conserved hypothetical protein [Clostridium butyricum E4 str. BoNT E BL5262]	no hit
unigene125	202	26.109	conserved hypothetical protein [Streptomyces sp. AA4]	no hit
unigene126	4279	62.1194	zgc:158463 protein	gnl|BL_ORD_ID|19856gi|148357119|ref|NM_001098396.1| Danio rerio zgc:158463 (zgc:158463), mRNA
unigene127	310	8.4764	LOW QUALITY PROTEIN: conserved hypothetical protein [Streptomyces ghanaensis ATCC 14672]	no hit
unigene128	195	17.4858	hypothetical protein SSBG_04935 [Streptomyces sp. SPB74]	no hit
unigene129	179	9.57528	hypothetical protein SSBG_04935 [Streptomyces sp. SPB74]	no hit
unigene130	221	38.3842	no hit	no hit
unigene131	394	6.56994	dehydration responsive protein	no hit
unigene132	2129	0.0501162	cytochrome p450 liketbp	gnl|BL_ORD_ID|13464gi|326677457|ref|XR_117933.1| PREDICTED: Danio rerio hypothetical LOC100537015 (LOC100537015), miscRNA
unigene133	204	37.911	PREDICTED: uncharacterized protein LOC100865248 [Apis florea]	no hit
unigene134	332	11.8417	no hit	no hit
unigene135	296	64.4288	no hit	no hit
unigene136	459	6.7267	no hit	no hit
unigene137	1043	37.6227	no hit	no hit
unigene138	250	15.4527	no hit	no hit
unigene139	368	1.84056	no hit	no hit
unigene140	463	10.4365	no hit	no hit
unigene141	1606	6.10649	von willebrand factor a domain-containing protein 5a-like	gnl|BL_ORD_ID|15382gi|326680046|ref|XM_003201391.1| PREDICTED: Danio rerio von Willebrand factor A domain-containing protein 5A-like (LOC100535191), mRNA
unigene142	1179	19.1193	von willebrand factor a domain-containing protein 5a-like	gnl|BL_ORD_ID|15371gi|326680026|ref|XM_001336601.4| PREDICTED: Danio rerio von Willebrand factor A domain-containing protein 5A-like (LOC100002600), mRNA
unigene143	1586	14.8083	von willebrand factor a domain-containing protein 5a-like	gnl|BL_ORD_ID|15382gi|326680046|ref|XM_003201391.1| PREDICTED: Danio rerio von Willebrand factor A domain-containing protein 5A-like (LOC100535191), mRNA
unigene144	1404	0.120761	von willebrand factor a domain-containing protein 5a-like	gnl|BL_ORD_ID|15382gi|326680046|ref|XM_003201391.1| PREDICTED: Danio rerio von Willebrand factor A domain-containing protein 5A-like (LOC100535191), mRNA
unigene145	1318	4.00973	von willebrand factor a domain-containing protein 5a-like	gnl|BL_ORD_ID|15382gi|326680046|ref|XM_003201391.1| PREDICTED: Danio rerio von Willebrand factor A domain-containing protein 5A-like (LOC100535191), mRNA
unigene146	891	1.45763	von willebrand factor a domain-containing protein 5a-like	gnl|BL_ORD_ID|15382gi|326680046|ref|XM_003201391.1| PREDICTED: Danio rerio von Willebrand factor A domain-containing protein 5A-like (LOC100535191), mRNA
unigene147	1401	11.7726	von willebrand factor a domain-containing protein 5a-like	gnl|BL_ORD_ID|15371gi|326680026|ref|XM_001336601.4| PREDICTED: Danio rerio von Willebrand factor A domain-containing protein 5A-like (LOC100002600), mRNA
unigene148	905	2.22114	von willebrand factor a domain-containing protein 5a-like	gnl|BL_ORD_ID|15382gi|326680046|ref|XM_003201391.1| PREDICTED: Danio rerio von Willebrand factor A domain-containing protein 5A-like (LOC100535191), mRNA
unigene149	145	10.2725	no hit	no hit
unigene150	2208	10.7115	gtpase imap family member 7-like	no hit
unigene151	503	27.1414	no hit	no hit
unigene152	512	21.0346	no hit	no hit
unigene153	275	12.8381	no hit	no hit
unigene154	301	21.1603	no hit	no hit
unigene155	591	6.00693	no hit	no hit
unigene156	1086	16.3462	transmembrane protein 30a	no hit
unigene157	300	13.0308	no hit	no hit
unigene158	2255	65.6461	type i enveloping layer	gnl|BL_ORD_ID|783gi|51010970|ref|NM_001003445.1| Danio rerio zgc:92533 (zgc:92533), mRNA
unigene159	899	4.41613	signal transducer and activator of transcription 1	no hit
unigene160	342	8.75589	no hit	no hit
unigene161	974	16.1776	v-type proton atpase subunit e 1	gnl|BL_ORD_ID|23633gi|27545260|ref|NM_173254.1| Danio rerio ATPase, H+ transporting, lysosomal, V1 subunit E isoform 1b (atp6v1e1b), mRNA
unigene162	320	22.6054	no hit	no hit
unigene163	168	5.96522	no hit	no hit
unigene164	378	14.7269	no hit	no hit
unigene165	199	15.6856	low quality protein: cell wall-associated hydrolase	no hit
unigene166	1003	38.0849	no hit	no hit
unigene167	298	6.30526	no hit	no hit
unigene168	730	9.69372	no hit	no hit
unigene169	240	9.31764	no hit	no hit
unigene170	355	10.0231	no hit	no hit
unigene171	254	37.8001	no hit	no hit
unigene172	138	24.3603	hypothetical protein CH063_15059, partial [Colletotrichum higginsianum]	no hit
unigene173	897	3.12798	no hit	no hit
unigene174	612	14.5148	protein	no hit
unigene175	513	49.3011	hypothetical protein SAO11_2768 [Staphylococcus aureus O11]	no hit
unigene176	119	78.0805	conserved protein	no hit
unigene177	193	17.091	leucine rich protein	no hit
unigene178	257	6.59874	no hit	no hit
unigene179	1031	8.10543	integrin alpha-e-like	no hit
unigene180	429	16.9722	no hit	no hit
unigene181	295	3.74644	no hit	no hit
unigene182	2583	38.7313	no hit	no hit
unigene183	409	27.4287	conserved protein	no hit
unigene184	167	15.4468	conserved protein	no hit
unigene185	238	17.4534	no hit	no hit
unigene186	211	323.065	metallocarboxypeptidase inhibitor	no hit
unigene187	215	24.3539	no hit	no hit
unigene188	448	17.5647	no hit	no hit
unigene189	432	16.405	no hit	no hit
unigene190	249	30.9741	no hit	no hit
unigene191	174	883.339	no hit	no hit
unigene192	176	23.2123	no hit	no hit
unigene193	165	27.2541	no hit	no hit
unigene194	426	4.44862	probable alpha-ketoglutarate-dependent dioxygenase abh6	no hit
unigene195	477	3.35026	alkylation repair homolog 6 ( coli)	no hit
unigene196	143	11.7399	no hit	no hit
unigene197	385	16.1683	no hit	no hit
unigene198	671	4.30483	no hit	no hit
unigene199	1243	12.0436	28s ribosomal protein mitochondrial	gnl|BL_ORD_ID|1589gi|50540331|ref|NM_001002632.1| Danio rerio protein kinase, AMP-activated, beta 1 non-catalytic subunit, a (prkab1a), mRNA
unigene200	229	19.3597	no hit	no hit
unigene201	204	10.9741	no hit	no hit
unigene202	574	24.5822	no hit	no hit
unigene203	342	8.14271	no hit	no hit
unigene204	217	45.3367	no hit	no hit
unigene205	217	9.5041	no hit	no hit
unigene206	346	11.123	no hit	no hit
unigene207	452	8.99088	no hit	no hit
unigene208	120	24.2013	no hit	no hit
unigene209	538	0.317269	no hit	no hit
unigene210	1127	8.58092	claudin-like protein zf-a89	no hit
unigene211	1032	33.3909	claudin gene 1	no hit
unigene212	186	82.7858	no hit	no hit
unigene213	1208	17.1418	inhibitor of dna binding dominant negative helix-loop-helix protein	gnl|BL_ORD_ID|22962gi|23308660|ref|NM_152967.1| Danio rerio inhibitor of DNA binding 3 (id3), mRNA
unigene214	120	17.8583	no hit	no hit
unigene215	395	22.3971	no hit	no hit
unigene216	456	2.49348	no hit	no hit
unigene217	548	7.80554	no hit	no hit
unigene218	643	40.9157	no hit	no hit
unigene219	440	11.3008	no hit	no hit
unigene220	301	2.65628	no hit	no hit
unigene221	406	10.6379	no hit	no hit
unigene222	702	27.7742	no hit	no hit
unigene223	255	9.7424	no hit	gnl|BL_ORD_ID|2867gi|47086396|ref|NM_212820.1| Danio rerio cannabinoid receptor 1 (cnr1), mRNA
unigene224	608	4.24981	no hit	no hit
unigene225	431	18.7475	no hit	no hit
unigene226	267	19.8827	no hit	no hit
unigene227	296	5.17097	no hit	no hit
unigene228	482	16.4228	no hit	no hit
unigene229	215	15.4216	no hit	no hit
unigene230	718	29.8031	conserved protein	no hit
unigene231	142	12.2702	no hit	no hit
unigene232	263	4.62429	no hit	no hit
unigene233	840	7.88928	no hit	no hit
unigene234	531	46.0545	no hit	no hit
unigene235	234	67.5011	no hit	no hit
unigene236	412	12.474	no hit	no hit
unigene237	741	16.2216	transmembrane protein 18	gnl|BL_ORD_ID|26623gi|57524764|ref|NM_001005601.1| Danio rerio transmembrane protein 18 (tmem18), mRNA
unigene238	153	17.6821	no hit	no hit
unigene239	611	26.8457	leucine rich protein	no hit
unigene240	155	9.51198	no hit	no hit
unigene241	136	192.111	no hit	no hit
unigene242	1051	28.8567	no hit	no hit
unigene243	250	11.2184	no hit	no hit
unigene244	314	10.8262	lipoprotein	no hit
unigene245	226	13.0264	lipoprotein	no hit
unigene246	370	5.59254	unnamed protein product [Corynebacterium efficiens YS-314]	no hit
unigene247	319	15.6196	hypothetical protein HMPREF1043_0707 [Streptococcus anginosus CCUG 39159]	no hit
unigene248	786	36.3877	leucine rich protein	no hit
unigene249	472	13.3145	conserved domain protein	no hit
unigene250	341	68.994	metallocarboxypeptidase inhibitor	no hit
unigene251	588	46.0742	lipoprotein	no hit
unigene252	307	3.79638	conserved domain protein	no hit
unigene253	400	12.4115	leucine rich protein	no hit
unigene254	2147	108.08	cell wall-associated hydrolase	no hit
unigene255	184	1.08162	lipoprotein	no hit
unigene256	189	8.44814	lipoprotein	no hit
unigene257	170	22.9904	no hit	no hit
unigene258	176	11.3306	no hit	no hit
unigene259	360	6.63385	no hit	gnl|BL_ORD_ID|20512gi|237512963|ref|NM_001160156.1| Danio rerio neuroplastin a (nptna), mRNA
unigene260	376	11.1391	no hit	gnl|BL_ORD_ID|20512gi|237512963|ref|NM_001160156.1| Danio rerio neuroplastin a (nptna), mRNA
unigene261	975	38.3374	atp synthase subunit beta	gnl|BL_ORD_ID|13465gi|326677458|ref|XR_117934.1| PREDICTED: Danio rerio hypothetical LOC100537045 (LOC100537045), miscRNA
unigene262	363	6.14087	zgc:158463 protein	gnl|BL_ORD_ID|19856gi|148357119|ref|NM_001098396.1| Danio rerio zgc:158463 (zgc:158463), mRNA
unigene263	273	2474.32	zgc:158463 protein	gnl|BL_ORD_ID|19856gi|148357119|ref|NM_001098396.1| Danio rerio zgc:158463 (zgc:158463), mRNA
unigene264	249	205.335	60s ribosomal protein l40	no hit
unigene265	121	39.2644	hypothetical protein [uncultured Rhizobiales bacterium HF4000_32B18]	no hit
unigene266	579	5.19674	no hit	no hit
unigene267	183	185.424	no hit	no hit
unigene268	1520	347.325	h-2 class ii histocompatibility antigen gamma chain	gnl|BL_ORD_ID|25041gi|238637296|ref|NM_131372.2| Danio rerio CD74 molecule, major histocompatibility complex, class II invariant chain b (cd74b), mRNA
unigene269	824	48.6152	no hit	no hit
unigene270	276	148.877	no hit	no hit
unigene271	217	18.8099	serine acetyltransferase	no hit
unigene272	433	77.2268	serine acetyltransferase	no hit
unigene273	240	1779.4	no hit	no hit
unigene274	218	122.774	no hit	no hit
unigene275	165	128.439	no hit	no hit
unigene276	1666	63.847	cell wall-associated hydrolase	no hit
unigene277	393	646.918	ubiquitin	gnl|BL_ORD_ID|16721gi|323714262|ref|NM_001077804.2| Danio rerio ubiquitin C (ubc), mRNA
unigene278	460	174.2	ubiquitin c	gnl|BL_ORD_ID|16721gi|323714262|ref|NM_001077804.2| Danio rerio ubiquitin C (ubc), mRNA
unigene279	588	29.1129	no hit	no hit
unigene280	657	4.59833	no hit	no hit
unigene281	264	10.5827	no hit	no hit
unigene282	273	45.8194	no hit	no hit
unigene283	233	2.72688	no hit	no hit
unigene284	336	19.5905	serine acetyltransferase	no hit
unigene285	460	17.5989	conserved protein	no hit
unigene286	211	18.7708	no hit	no hit
unigene287	209	393.545	no hit	gnl|BL_ORD_ID|19856gi|148357119|ref|NM_001098396.1| Danio rerio zgc:158463 (zgc:158463), mRNA
unigene288	398	11.5695	no hit	no hit
unigene289	527	12.0708	no hit	no hit
unigene290	193	1.48194	no hit	no hit
unigene291	436	24.4362	no hit	no hit
unigene292	213	13.4277	no hit	no hit
unigene293	389	15.6071	no hit	no hit
unigene294	463	90.5709	conserved protein	no hit
unigene295	223	52.0516	hypothetical protein RUMOBE_01293 [Ruminococcus obeum ATCC 29174]	no hit
unigene296	852	62.0097	serine acetyltransferase	no hit
unigene297	381	63.2408	conserved protein	no hit
unigene298	1573	101.484	unnamed protein product, partial [Rhodospirillum photometricum DSM 122]	no hit
unigene299	228	18.7286	no hit	no hit
unigene300	435	94.0902	no hit	no hit
unigene301	345	27.9636	no hit	no hit
unigene302	289	9.30256	no hit	no hit
unigene303	865	16.3679	troponin slow skeletal muscle	no hit
unigene304	200	7.63262	hypothetical protein TRIVIDRAFT_152580 [Trichoderma virens Gv29-8]	no hit
unigene305	1168	15.6164	family with sequence similarity member b	gnl|BL_ORD_ID|18791gi|38198650|ref|NM_198372.1| Danio rerio family with sequence similarity 107, member B (fam107b), mRNA
unigene306	169	53.8058	LOW QUALITY PROTEIN: conserved hypothetical protein [Streptomyces ghanaensis ATCC 14672]	no hit
unigene307	1129	869.607	thymosin beta	no hit
unigene308	584	54.0276	no hit	no hit
unigene309	538	87.5957	no hit	no hit
unigene310	779	130.099	high affinity immunoglobulin epsilon receptor subunit gamma precursor	no hit
unigene311	361	81.0365	no hit	no hit
unigene312	567	65.6993	no hit	no hit
unigene313	1502	34.7548	gastric intrinsic factor-like	no hit
unigene314	396	4.14747	no hit	no hit
unigene315	324	8.43987	no hit	no hit
unigene316	166	73.5517	no hit	no hit
unigene317	365	0.127659	no hit	no hit
unigene318	803	19.1857	no hit	no hit
unigene319	1517	31.2627	chk1 checkpoint-like protein	gnl|BL_ORD_ID|13461gi|326677451|ref|XM_003200788.1| PREDICTED: Danio rerio hypothetical protein LOC100151188 (LOC100151188), mRNA
unigene320	1308	5.58387	rrna intron-encoded homing endonuclease	gnl|BL_ORD_ID|13461gi|326677451|ref|XM_003200788.1| PREDICTED: Danio rerio hypothetical protein LOC100151188 (LOC100151188), mRNA
unigene321	2429	150.53	rrna intron-encoded homing endonuclease	gnl|BL_ORD_ID|13461gi|326677451|ref|XM_003200788.1| PREDICTED: Danio rerio hypothetical protein LOC100151188 (LOC100151188), mRNA
unigene322	113	5.73527	no hit	no hit
unigene323	165	12.3611	no hit	no hit
unigene324	365	4.94199	interferon-induced guanylate-binding protein 1	no hit
unigene325	118	11.8856	no hit	no hit
unigene326	261	8.25836	no hit	no hit
unigene327	169	23.4855	no hit	no hit
unigene328	556	27.666	conserved domain protein	no hit
unigene329	1450	1109.12	ribosomal protein s9	gnl|BL_ORD_ID|17046gi|238550170|ref|NM_200852.3| Danio rerio ribosomal protein S9 (rps9), mRNA
unigene330	180	8.78765	glucocorticoid modulatory element-binding protein 2-like	gnl|BL_ORD_ID|14845gi|326679339|ref|XM_003201236.1| PREDICTED: Danio rerio glucocorticoid modulatory element-binding protein 2-like (LOC100536435), mRNA
unigene331	127	1587.15	no hit	no hit
unigene332	591	796.816	40s ribosomal protein s9	gnl|BL_ORD_ID|17046gi|238550170|ref|NM_200852.3| Danio rerio ribosomal protein S9 (rps9), mRNA
unigene333	825	56.2151	PREDICTED: hypothetical protein LOC568604 [Danio rerio]	no hit
unigene334	448	8.9784	wiskott-aldrich syndrome protein homolog	gnl|BL_ORD_ID|23426gi|41053956|ref|NM_199938.1| Danio rerio Wiskott-Aldrich syndrome (eczema-thrombocytopenia) b (wasb), mRNA
unigene335	541	5.76775	no hit	no hit
unigene336	1732	23.9233	tapasin-related protein precursor	no hit
unigene337	171	44.7168	LOW QUALITY PROTEIN: hypothetical protein SSBG_02741 [Streptomyces sp. SPB74]	no hit
unigene338	126	50.8402	no hit	no hit
unigene339	379	4.68606	hypothetical protein MYCGRDRAFT_44923 [Mycosphaerella graminicola IPO323]	no hit
unigene340	880	9.6889	no hit	no hit
unigene341	427	28.9623	protein	no hit
unigene342	473	12.7236	no hit	no hit
unigene343	515	38.4857	no hit	no hit
unigene344	306	4.81937	ribosomal protein s6 polypeptide 1	no hit
unigene345	258	6.44726	interferon-induced guanylate-binding protein 1	no hit
unigene346	183	29.6019	no hit	no hit
unigene347	193	12.7405	no hit	no hit
unigene348	263	8.84665	no hit	no hit
unigene349	156	14.0566	no hit	no hit
unigene350	178	92.8399	conserved hypothetical protein [Magnetospirillum gryphiswaldense MSR-1]	no hit
unigene351	577	23.5625	no hit	no hit
unigene352	997	30.2049	hypothetical protein RUMTOR_00908 [Ruminococcus torques ATCC 27756]	no hit
unigene353	198	43.7953	leucine rich protein	no hit
unigene354	635	156.844	no hit	no hit
unigene355	440	1.15539	no hit	no hit
unigene356	304	141.978	cell wall-associated hydrolase	no hit
unigene357	295	24.3254	leucine rich protein	no hit
unigene358	835	117.443	conserved protein	no hit
unigene359	957	91.1505	conserved protein	no hit
unigene360	250	20.3689	low quality protein: cell wall-associated hydrolase	no hit
unigene361	359	23.1285	low quality protein: cell wall-associated hydrolase	no hit
unigene362	296	33.0864	low quality protein: cell wall-associated hydrolase	no hit
unigene363	155	100.608	cell wall-associated hydrolase	no hit
unigene364	344	52.9703	low quality protein: cell wall-associated hydrolase	no hit
unigene365	165	62.9587	cell wall-associated hydrolase	no hit
unigene366	175	11.742	LOW QUALITY PROTEIN: hypothetical protein SSOG_02526 [Streptomyces hygroscopicus ATCC 53653]	no hit
unigene367	331	51.1249	low quality protein: cell wall-associated hydrolase	no hit
unigene368	424	37.7536	leucine rich protein	no hit
unigene369	519	132.77	leucine rich protein	no hit
unigene370	494	21.3736	leucine rich protein	no hit
unigene371	728	59.0898	dehydration responsive protein	no hit
unigene372	267	19.086	hypothetical protein [uncultured alpha proteobacterium HF0070_14E07]	no hit
unigene373	315	10.9367	hypothetical protein mgI388 [Magnetospirillum gryphiswaldense MSR-1]	no hit
unigene374	432	25.6205	conserved domain protein	no hit
unigene375	378	47.3595	hypothetical protein Csp_D29540 [Curvibacter putative symbiont of Hydra magnipapillata]	no hit
unigene376	291	35.3341	cell wall-associated hydrolase	no hit
unigene377	274	36.936	hypothetical protein MELLADRAFT_92704 [Melampsora larici-populina 98AG31]	no hit
unigene378	336	34.4779	senescence-associated protein	no hit
unigene379	916	26.6428	no hit	no hit
unigene380	305	74.9378	no hit	no hit
unigene381	255	81.6762	conserved domain protein	no hit
unigene382	329	14.4209	conserved domain protein	no hit
unigene383	288	39.7646	no hit	no hit
unigene384	137	14.9103	hypothetical protein SSBG_04935 [Streptomyces sp. SPB74]	no hit
unigene385	515	866.171	ribosomal protein s8	gnl|BL_ORD_ID|26489gi|47550880|ref|NM_214793.1| Danio rerio ribosomal protein S8a (rps8a), mRNA
unigene386	917	1585.78	ribosomal protein s8	gnl|BL_ORD_ID|26489gi|47550880|ref|NM_214793.1| Danio rerio ribosomal protein S8a (rps8a), mRNA
unigene387	201	22.8944	no hit	no hit
unigene388	542	29.4152	low quality protein: protein	no hit
unigene389	124	25.5331	hypothetical protein SMCF_600 [Streptomyces coelicoflavus ZG0656]	no hit
unigene390	215	18.9746	no hit	no hit
unigene391	304	2.65977	no hit	no hit
unigene392	924	793.487	ribosomal protein s27a	gnl|BL_ORD_ID|17208gi|41055515|ref|NM_200502.1| Danio rerio ribosomal protein S27a (rps27a), mRNA
unigene393	1189	8.31596	prkr-interacting protein 1 homolog	gnl|BL_ORD_ID|26978gi|237649010|ref|NM_001017896.2| Danio rerio PRKR interacting protein 1 (IL11 inducible) (prkrip1), mRNA
unigene394	681	2904.86	ribosomal protein s27a	gnl|BL_ORD_ID|16721gi|323714262|ref|NM_001077804.2| Danio rerio ubiquitin C (ubc), mRNA
unigene395	340	17.7149	no hit	no hit
unigene396	140	21.4423	serine acetyltransferase	no hit
unigene397	225	56.4885	hypothetical protein [uncultured Acidobacteriales bacterium HF0200_23L05]	no hit
unigene398	216	120.306	serine acetyltransferase	no hit
unigene399	349	22.6529	serine acetyltransferase	no hit
unigene400	180	16.3909	no hit	no hit
unigene401	116	33.0949	no hit	no hit
unigene402	1380	888.467	h-2 class ii histocompatibility antigen gamma chain	no hit
unigene403	1410	226.446	h-2 class ii histocompatibility antigen gamma chain	no hit
unigene404	531	4.85442	no hit	no hit
unigene405	442	5.1619	no hit	no hit
unigene406	241	2.95518	no hit	no hit
unigene407	514	4.80019	wd repeat-containing protein 36	no hit
unigene408	207	14.4534	no hit	no hit
unigene409	1916	42.493	h-2 class ii histocompatibility antigen gamma chain	no hit
unigene410	166	19.1922	no hit	no hit
unigene411	266	11.9358	no hit	no hit
unigene412	206	28.3047	no hit	no hit
unigene413	363	93.636	low quality protein: cell wall-associated hydrolase	no hit
unigene414	314	189.515	no hit	no hit
unigene415	253	29.1511	hypothetical protein Csp_D29560 [Curvibacter putative symbiont of Hydra magnipapillata]	no hit
unigene416	269	10.3324	no hit	no hit
unigene417	121	51.5425	no hit	no hit
unigene418	1480	9.3734	rrna intron-encoded homing endonuclease	gnl|BL_ORD_ID|13461gi|326677451|ref|XM_003200788.1| PREDICTED: Danio rerio hypothetical protein LOC100151188 (LOC100151188), mRNA
unigene419	616	0.0622081	protein	no hit
unigene420	1433	7.07884	arginine serine-rich coiled-coil protein 2	gnl|BL_ORD_ID|24917gi|47086118|ref|NM_213280.1| Danio rerio arginine/serine-rich coiled-coil 2 (rsrc2), mRNA
unigene421	157	14.015	no hit	no hit
unigene422	178	5.94767	no hit	no hit
unigene423	324	11.0973	leucine rich protein	no hit
unigene424	172	9.39726	no hit	no hit
unigene425	196	159.675	hypothetical protein RAZWK3B_00595 [Roseobacter sp. AzwK-3b]	no hit
unigene426	189	63.0436	hypothetical protein SSBG_04935 [Streptomyces sp. SPB74]	no hit
unigene427	512	55.4822	conserved protein	no hit
unigene428	520	59.495	no hit	no hit
unigene429	224	26.2935	no hit	no hit
unigene430	169	42.502	hypothetical tc0129	no hit
unigene431	316	69.8701	conserved protein	no hit
unigene432	1670	14.2959	c-x-c motif chemokine 14 precursor	no hit
unigene433	583	6.48006	no hit	no hit
unigene434	466	13.2592	no hit	no hit
unigene435	504	8.89458	no hit	no hit
unigene436	693	30.543	no hit	no hit
unigene437	917	13.9229	no hit	no hit
unigene438	318	22.7677	no hit	no hit
unigene439	1588	16.3285	golgi phosphoprotein 3-like	no hit
unigene440	255	90.3024	no hit	no hit
unigene441	591	30.0391	novel protein	no hit
unigene442	321	27.1733	no hit	no hit
unigene443	381	9.93208	no hit	no hit
unigene444	972	15.0395	no hit	no hit
unigene445	122	35.9239	no hit	no hit
unigene446	552	38.5978	rrna promoter binding protein	gnl|BL_ORD_ID|13464gi|326677457|ref|XR_117933.1| PREDICTED: Danio rerio hypothetical LOC100537015 (LOC100537015), miscRNA
unigene447	522	15.0937	no hit	no hit
unigene448	333	4.56125	no hit	no hit
unigene449	457	69.0663	no hit	no hit
unigene450	360	106.515	low quality protein: protein	no hit
unigene451	711	88.5339	no hit	no hit
unigene452	484	70.358	low quality protein: cell wall-associated hydrolase	no hit
unigene453	611	17.3681	60s acidic ribosomal protein p2	gnl|BL_ORD_ID|641gi|154426307|ref|NM_001100436.1| Danio rerio ribosomal protein, large P2, like (rplp2l), mRNA
unigene454	4699	1443.3	rrna intron-encoded homing endonuclease	gnl|BL_ORD_ID|13461gi|326677451|ref|XM_003200788.1| PREDICTED: Danio rerio hypothetical protein LOC100151188 (LOC100151188), mRNA
unigene455	660	4769.77	senescence-associated protein	gnl|BL_ORD_ID|13463gi|326677455|ref|XM_003200790.1| PREDICTED: Danio rerio hypothetical protein LOC100331403 (LOC100331403), mRNA
unigene456	545	1157.12	protein	gnl|BL_ORD_ID|13465gi|326677458|ref|XR_117934.1| PREDICTED: Danio rerio hypothetical LOC100537045 (LOC100537045), miscRNA
unigene457	469	2505.1	protein	gnl|BL_ORD_ID|13465gi|326677458|ref|XR_117934.1| PREDICTED: Danio rerio hypothetical LOC100537045 (LOC100537045), miscRNA
unigene458	2217	787.063	protein	gnl|BL_ORD_ID|13465gi|326677458|ref|XR_117934.1| PREDICTED: Danio rerio hypothetical LOC100537045 (LOC100537045), miscRNA
unigene459	2139	2147.8	rrna intron-encoded homing endonuclease	gnl|BL_ORD_ID|19856gi|148357119|ref|NM_001098396.1| Danio rerio zgc:158463 (zgc:158463), mRNA
unigene460	4627	107.142	cytochrome b	gnl|BL_ORD_ID|13461gi|326677451|ref|XM_003200788.1| PREDICTED: Danio rerio hypothetical protein LOC100151188 (LOC100151188), mRNA
unigene461	2007	425.906	zgc:158463 protein	gnl|BL_ORD_ID|13461gi|326677451|ref|XM_003200788.1| PREDICTED: Danio rerio hypothetical protein LOC100151188 (LOC100151188), mRNA
unigene462	2155	862.662	rrna intron-encoded homing endonuclease	gnl|BL_ORD_ID|19856gi|148357119|ref|NM_001098396.1| Danio rerio zgc:158463 (zgc:158463), mRNA
unigene463	803	0.837815	gtp-binding nuclear protein	gnl|BL_ORD_ID|13461gi|326677451|ref|XM_003200788.1| PREDICTED: Danio rerio hypothetical protein LOC100151188 (LOC100151188), mRNA
unigene464	587	0.0784832	multiple epidermal growth factor-like domains protein 11	gnl|BL_ORD_ID|13462gi|326677453|ref|XM_003200789.1| PREDICTED: Danio rerio provisional gene CK739236 (provisionalck739236), mRNA
unigene465	210	8.23916	cytochrome c oxidase subunit i	no hit
unigene466	1020	11.0309	60s acidic ribosomal protein p2	gnl|BL_ORD_ID|641gi|154426307|ref|NM_001100436.1| Danio rerio ribosomal protein, large P2, like (rplp2l), mRNA
unigene467	300	743.619	no hit	no hit
unigene468	193	100.672	no hit	no hit
unigene469	859	211.665	ribosomal protein l27	gnl|BL_ORD_ID|24809gi|41054350|ref|NM_199724.1| Danio rerio ribosomal protein L27 (rpl27), mRNA
unigene470	1107	217.612	beta-2 microglobulin	no hit
unigene471	409	47.92	no hit	no hit
unigene472	337	1390.35	ubiquitin-60s ribosomal protein l40-like	no hit
unigene473	176	2308.11	60s ribosomal protein l40	no hit
unigene474	271	710.537	ubiquitin c	gnl|BL_ORD_ID|16721gi|323714262|ref|NM_001077804.2| Danio rerio ubiquitin C (ubc), mRNA
unigene475	257	265.26	60s ribosomal protein l40	gnl|BL_ORD_ID|5990gi|326667913|ref|XM_001923619.3| PREDICTED: Danio rerio novel protein containing a small cytokines (intecrine/chemokine), interleukin-8 like domain, transcript variant 1 (LOC100148221), mRNA
unigene476	373	0.979426	ribosomal protein s20	no hit
unigene477	266	9.08182	no hit	gnl|BL_ORD_ID|13465gi|326677458|ref|XR_117934.1| PREDICTED: Danio rerio hypothetical LOC100537045 (LOC100537045), miscRNA
unigene478	327	0.106747	no hit	gnl|BL_ORD_ID|13465gi|326677458|ref|XR_117934.1| PREDICTED: Danio rerio hypothetical LOC100537045 (LOC100537045), miscRNA
unigene479	310	0.239127	no hit	gnl|BL_ORD_ID|13465gi|326677458|ref|XR_117934.1| PREDICTED: Danio rerio hypothetical LOC100537045 (LOC100537045), miscRNA
unigene480	391	226.69	no hit	gnl|BL_ORD_ID|13465gi|326677458|ref|XR_117934.1| PREDICTED: Danio rerio hypothetical LOC100537045 (LOC100537045), miscRNA
unigene481	253	339.089	no hit	no hit
unigene482	616	628.49	ubiquitin a-52 residue ribosomal protein fusion product 1	gnl|BL_ORD_ID|21440gi|145046249|ref|NM_001013272.2| Danio rerio ubiquitin B (ubb), mRNA
unigene483	176	90.4595	atp synthase subunit beta	gnl|BL_ORD_ID|13463gi|326677455|ref|XM_003200790.1| PREDICTED: Danio rerio hypothetical protein LOC100331403 (LOC100331403), mRNA
unigene484	248	62.4344	lipoprotein	no hit
unigene485	576	85.0742	hypothetical ctc00065-like protein	no hit
unigene486	602	10.1393	conserved domain protein	no hit
unigene487	235	6.45109	no hit	no hit
unigene488	277	0.465999	rrna promoter binding protein	gnl|BL_ORD_ID|13465gi|326677458|ref|XR_117934.1| PREDICTED: Danio rerio hypothetical LOC100537045 (LOC100537045), miscRNA
unigene489	577	11.3432	rrna promoter binding protein	gnl|BL_ORD_ID|13464gi|326677457|ref|XR_117933.1| PREDICTED: Danio rerio hypothetical LOC100537015 (LOC100537015), miscRNA
unigene490	281	1344.08	rrna promoter binding protein	gnl|BL_ORD_ID|13465gi|326677458|ref|XR_117934.1| PREDICTED: Danio rerio hypothetical LOC100537045 (LOC100537045), miscRNA
unigene491	416	7.21574	no hit	no hit
unigene492	111	0.431791	no hit	no hit
unigene493	247	12.3494	no hit	no hit
unigene494	188	25.8394	no hit	no hit
unigene495	230	10.4684	no hit	no hit
unigene496	218	21.7285	no hit	no hit
unigene497	131	9.47183	dehydration responsive protein	no hit
unigene498	210	61.2112	hypothetical protein HMPREF9536_00535 [Escherichia coli MS 84-1]	no hit
unigene499	199	16.3134	PREDICTED: uncharacterized protein LOC100801029 [Glycine max]	no hit
unigene500	110	0.505248	hypothetical protein ECSTECB2F1_4404 [Escherichia coli STEC_B2F1]	no hit
unigene501	151	12.657	no hit	no hit
unigene502	219	33.0878	hypothetical protein TSTA_040370 [Talaromyces stipitatus ATCC 10500]	gnl|BL_ORD_ID|5660gi|292613236|ref|XM_002661793.1| PREDICTED: Danio rerio hypothetical protein LOC100333174 (LOC100333174), mRNA
unigene503	140	4.14534	no hit	no hit
unigene504	301	82.8417	no hit	no hit
unigene505	483	32.9428	no hit	no hit
unigene506	170	3.69262	no hit	no hit
unigene507	466	67.3212	serine acetyltransferase	no hit
unigene508	156	0.357713	no hit	no hit
unigene509	450	0.117414	protein	no hit
unigene510	277	15.0717	no hit	no hit
unigene511	871	14.2739	no hit	no hit
unigene512	887	42.7623	cytolysin src-1-like	no hit
unigene513	1095	33.5016	cytolysin src-1-like	no hit
unigene514	648	10.2277	no hit	no hit
unigene515	1001	7.60823	no hit	no hit
unigene516	2056	28.1827	parp12 partial	no hit
unigene517	2301	11.5863	poly	no hit
unigene518	237	51.9677	no hit	no hit
unigene519	813	1.39259	poly	no hit
unigene520	1785	17.2546	cytolysin src-1-like	no hit
unigene521	1434	0.407131	poly	no hit
unigene522	1106	19.9648	cytolysin src-1-like	no hit
unigene523	1510	2.2248	poly	no hit
unigene524	1500	19.4499	regulator of g-protein signaling 4	gnl|BL_ORD_ID|22173gi|40548309|ref|NM_199274.1| Danio rerio regulator of G-protein signalling 4 (rgs4), mRNA
unigene525	236	2.87926	cytolysin src-1-like	no hit
unigene526	698	18.7996	cytolysin src-1-like	no hit
unigene527	3718	34.8698	keratin 15	gnl|BL_ORD_ID|639gi|47087240|ref|NM_213523.1| Danio rerio keratin 15 (krt15), mRNA
unigene528	1006	225.82	cytochrome p450 liketbp	gnl|BL_ORD_ID|13461gi|326677451|ref|XM_003200788.1| PREDICTED: Danio rerio hypothetical protein LOC100151188 (LOC100151188), mRNA
unigene529	2009	53.7095	rrna intron-encoded homing endonuclease	gnl|BL_ORD_ID|13461gi|326677451|ref|XM_003200788.1| PREDICTED: Danio rerio hypothetical protein LOC100151188 (LOC100151188), mRNA
unigene530	365	0.294158	no hit	no hit
unigene531	680	0.0643881	loc799918 protein	no hit
unigene532	439	15.6018	unnamed protein product [Corynebacterium efficiens YS-314]	no hit
unigene533	231	29.8785	hypothetical protein [uncultured beta proteobacterium HF0130_04F21]	no hit
unigene534	135	24.6152	no hit	no hit
unigene535	121	0.356439	no hit	no hit
unigene536	148	17.4978	no hit	no hit
unigene537	137	2.60491	low quality protein: cell wall-associated hydrolase	no hit
unigene538	134	19.5993	no hit	no hit
unigene539	182	0.294945	conserved hypothetical protein [Streptomyces sp. SPB78]	no hit
unigene540	174	30.2441	no hit	no hit
unigene541	279	28.8223	unnamed protein product [Azospirillum lipoferum 4B]	no hit
unigene542	161	17.6484	no hit	no hit
unigene543	1344	39.4223	cytochrome p450 liketbp	gnl|BL_ORD_ID|5660gi|292613236|ref|XM_002661793.1| PREDICTED: Danio rerio hypothetical protein LOC100333174 (LOC100333174), mRNA
unigene544	987	1.39095	no hit	no hit
unigene545	617	1.19309	no hit	no hit
unigene546	427	12.8686	no hit	no hit
unigene547	166	41.6369	hypothetical protein PERMA_1142 [Persephonella marina EX-H1]	no hit
unigene548	246	302.007	no hit	no hit
unigene549	178	35.5079	no hit	no hit
unigene550	195	12.7261	hypothetical protein HMPREF9589_00552 [Propionibacterium acnes HL059PA1]	no hit
unigene551	245	64.7281	conserved domain protein	no hit
unigene552	330	10.2815	low quality protein: cell wall-associated hydrolase	no hit
unigene553	107	38.3451	no hit	no hit
unigene554	128	21.3999	no hit	no hit
unigene555	753	23.8301	no hit	no hit
unigene556	1125	8.41002	no hit	no hit
unigene557	485	8.78414	no hit	no hit
unigene558	558	5.7626	no hit	no hit
unigene559	397	9.38111	no hit	no hit
unigene560	1097	12.6468	novel protein	no hit
unigene561	174	5.09124	no hit	no hit
unigene562	104	46.5316	no hit	no hit
unigene563	2412	21.1865	cytochrome p450 liketbp	gnl|BL_ORD_ID|13465gi|326677458|ref|XR_117934.1| PREDICTED: Danio rerio hypothetical LOC100537045 (LOC100537045), miscRNA
unigene564	146	303.156	no hit	no hit
unigene565	212	65.5311	hypothetical tc0129	no hit
unigene566	156	71.4276	no hit	no hit
unigene567	123	22.6318	no hit	no hit
unigene568	208	20.4013	no hit	no hit
unigene569	188	22.3314	no hit	no hit
unigene570	136	19.6191	no hit	no hit
unigene571	206	237.556	hypothetical protein [uncultured Desulfobacterales bacterium HF0200_07G10]	no hit
unigene572	1335	0.957829	no hit	gnl|BL_ORD_ID|19734gi|167555171|ref|NM_001114478.1| Danio rerio zgc:173545 (zgc:173545), mRNA
unigene573	1823	30.6519	cell wall-associated partial	no hit
unigene574	1824	28.3707	serine acetyltransferase	gnl|BL_ORD_ID|19734gi|167555171|ref|NM_001114478.1| Danio rerio zgc:173545 (zgc:173545), mRNA
unigene575	421	10.1913	no hit	no hit
unigene576	1800	60.2867	cytochrome p450 liketbp	gnl|BL_ORD_ID|13464gi|326677457|ref|XR_117933.1| PREDICTED: Danio rerio hypothetical LOC100537015 (LOC100537015), miscRNA
unigene577	1889	0.0409462	protein	gnl|BL_ORD_ID|13464gi|326677457|ref|XR_117933.1| PREDICTED: Danio rerio hypothetical LOC100537015 (LOC100537015), miscRNA
unigene578	1049	23.8266	receptor-binding cancer antigen expressed on o cells	no hit
unigene579	1514	295.667	10 kda secreted protein	gnl|BL_ORD_ID|13464gi|326677457|ref|XR_117933.1| PREDICTED: Danio rerio hypothetical LOC100537015 (LOC100537015), miscRNA
unigene580	2168	0.279313	cytochrome p450 liketbp	gnl|BL_ORD_ID|13465gi|326677458|ref|XR_117934.1| PREDICTED: Danio rerio hypothetical LOC100537045 (LOC100537045), miscRNA
unigene581	1923	74.0893	protein	gnl|BL_ORD_ID|13465gi|326677458|ref|XR_117934.1| PREDICTED: Danio rerio hypothetical LOC100537045 (LOC100537045), miscRNA
unigene582	599	2.44737	no hit	no hit
unigene583	1376	0.408421	protein	gnl|BL_ORD_ID|5660gi|292613236|ref|XM_002661793.1| PREDICTED: Danio rerio hypothetical protein LOC100333174 (LOC100333174), mRNA
unigene584	1282	19.7269	rrna intron-encoded homing endonuclease	gnl|BL_ORD_ID|13464gi|326677457|ref|XR_117933.1| PREDICTED: Danio rerio hypothetical LOC100537015 (LOC100537015), miscRNA
unigene585	316	2.01212	senescence-associated protein	gnl|BL_ORD_ID|16119gi|326681001|ref|XM_003201638.1| PREDICTED: Danio rerio hypothetical protein LOC100535443 (LOC100535443), mRNA
unigene586	584	18.1412	no hit	no hit
unigene587	1049	604.799	atp synthase subunit beta	gnl|BL_ORD_ID|13462gi|326677453|ref|XM_003200789.1| PREDICTED: Danio rerio provisional gene CK739236 (provisionalck739236), mRNA
unigene588	1004	6.35023	type i enveloping layer	no hit
unigene589	1635	10.3469	cysteine dioxygenase type 1	gnl|BL_ORD_ID|28235gi|41152242|ref|NM_200741.1| Danio rerio cysteine dioxygenase, type I (cdo1), mRNA
unigene590	348	4.79759	senescence-associated protein	gnl|BL_ORD_ID|16119gi|326681001|ref|XM_003201638.1| PREDICTED: Danio rerio hypothetical protein LOC100535443 (LOC100535443), mRNA
unigene591	2675	1870.48	atp synthase subunit beta	gnl|BL_ORD_ID|13462gi|326677453|ref|XM_003200789.1| PREDICTED: Danio rerio provisional gene CK739236 (provisionalck739236), mRNA
unigene592	1608	0.0302342	cytochrome p450 like_tbp	gnl|BL_ORD_ID|13463gi|326677455|ref|XM_003200790.1| PREDICTED: Danio rerio hypothetical protein LOC100331403 (LOC100331403), mRNA
unigene593	4386	0.0345558	atp synthase subunit beta	gnl|BL_ORD_ID|13462gi|326677453|ref|XM_003200789.1| PREDICTED: Danio rerio provisional gene CK739236 (provisionalck739236), mRNA
unigene594	598	3538.2	rrna promoter binding protein	gnl|BL_ORD_ID|13464gi|326677457|ref|XR_117933.1| PREDICTED: Danio rerio hypothetical LOC100537015 (LOC100537015), miscRNA
unigene595	2627	136.418	rrna promoter binding protein	gnl|BL_ORD_ID|13461gi|326677451|ref|XM_003200788.1| PREDICTED: Danio rerio hypothetical protein LOC100151188 (LOC100151188), mRNA
unigene596	2807	158.097	hypothetical protein MTR_5g050970 [Medicago truncatula]	gnl|BL_ORD_ID|13462gi|326677453|ref|XM_003200789.1| PREDICTED: Danio rerio provisional gene CK739236 (provisionalck739236), mRNA
unigene597	695	3.89188	cytochrome c oxidase subunit iii	no hit
unigene598	2664	0.0259245	atp synthase subunit beta	gnl|BL_ORD_ID|13462gi|326677453|ref|XM_003200789.1| PREDICTED: Danio rerio provisional gene CK739236 (provisionalck739236), mRNA
unigene599	1318	2706.95	cytochrome c oxidase subunit ii	no hit
unigene600	939	46.8372	senescence-associated protein	gnl|BL_ORD_ID|13463gi|326677455|ref|XM_003200790.1| PREDICTED: Danio rerio hypothetical protein LOC100331403 (LOC100331403), mRNA
unigene601	374	5253.71	cytochrome c oxidase subunit i	no hit
unigene602	1839	1885.99	cytochrome c oxidase subunit i	no hit
unigene603	8670	456.287	cytochrome c oxidase subunit i	no hit
unigene604	970	551.992	basic transcription factor 3	gnl|BL_ORD_ID|18111gi|115496885|ref|NM_001076558.1| Danio rerio basic transcription factor 3 (btf3), mRNA
unigene605	1137	144.576	basic transcription factor 3	gnl|BL_ORD_ID|18111gi|115496885|ref|NM_001076558.1| Danio rerio basic transcription factor 3 (btf3), mRNA
unigene606	1451	9.83926	transcription factor btf3	gnl|BL_ORD_ID|18111gi|115496885|ref|NM_001076558.1| Danio rerio basic transcription factor 3 (btf3), mRNA
unigene607	1031	3.41222	basic transcription factor 3	gnl|BL_ORD_ID|18111gi|115496885|ref|NM_001076558.1| Danio rerio basic transcription factor 3 (btf3), mRNA
unigene608	746	1431.64	60s acidic ribosomal protein p2	gnl|BL_ORD_ID|641gi|154426307|ref|NM_001100436.1| Danio rerio ribosomal protein, large P2, like (rplp2l), mRNA
unigene609	681	23.2366	nadh dehydrogenase subunit 1	no hit
unigene610	354	7.07629	no hit	no hit
unigene611	536	949.391	40s ribosomal protein s14	gnl|BL_ORD_ID|21353gi|41152463|ref|NM_200026.1| Danio rerio ribosomal protein S14 (rps14), mRNA
unigene612	815	3045.18	40s ribosomal protein s14	gnl|BL_ORD_ID|21353gi|41152463|ref|NM_200026.1| Danio rerio ribosomal protein S14 (rps14), mRNA
unigene613	2913	630.31	cytochrome c oxidase subunit iii	gnl|BL_ORD_ID|21353gi|41152463|ref|NM_200026.1| Danio rerio ribosomal protein S14 (rps14), mRNA
unigene614	996	1.32431	no hit	no hit
unigene615	1271	388.359	40s ribosomal protein s14	gnl|BL_ORD_ID|21353gi|41152463|ref|NM_200026.1| Danio rerio ribosomal protein S14 (rps14), mRNA
unigene616	859	82.3954	no hit	no hit
unigene617	4328	32.0512	atp synthase subunit beta	gnl|BL_ORD_ID|13462gi|326677453|ref|XM_003200789.1| PREDICTED: Danio rerio provisional gene CK739236 (provisionalck739236), mRNA
unigene618	3082	21.687	cytochrome c oxidase subunit iii	no hit
unigene619	540	265.512	no hit	no hit
unigene620	483	2.00994	no hit	no hit
unigene621	1347	34.8571	granulin 1	no hit
unigene622	356	365.842	no hit	no hit
unigene623	1445	226.516	granulin 1	no hit
unigene624	460	15.1506	no hit	no hit
unigene625	2866	13.4753	lysosome-associated membrane glycoprotein 1 precursor	no hit
unigene626	314	6.68057	PREDICTED: hypothetical protein [Oryctolagus cuniculus]	gnl|BL_ORD_ID|13463gi|326677455|ref|XM_003200790.1| PREDICTED: Danio rerio hypothetical protein LOC100331403 (LOC100331403), mRNA
unigene627	1313	2.93127	granulin 1	no hit
unigene628	1418	26.8177	granulin 1	no hit
unigene629	1257	36.6481	granulin 1	no hit
unigene630	502	72.6546	no hit	no hit
unigene631	538	2.7249	no hit	no hit
unigene632	172	195.382	no hit	no hit
unigene633	219	9.35958	no hit	no hit
unigene634	1638	37.5549	granulin 1	no hit
unigene635	404	0.957137	cytochrome c oxidase subunit ii	no hit
unigene636	2570	613.705	cytochrome c oxidase subunit iii	no hit
unigene637	2859	809.689	cytochrome c oxidase subunit iii	no hit
unigene638	819	11.2859	no hit	no hit
unigene639	2675	0.280151	cytochrome c oxidase subunit iii	no hit
unigene640	707	2214.33	ribosomal protein l19	no hit
unigene641	2488	0.977878	cytochrome c oxidase subunit iii	no hit
unigene642	1013	224.335	nadh dehydrogenase	gnl|BL_ORD_ID|13464gi|326677457|ref|XR_117933.1| PREDICTED: Danio rerio hypothetical LOC100537015 (LOC100537015), miscRNA
unigene643	712	4.17558	no hit	no hit
unigene644	2479	222.93	60s ribosomal protein l18a	gnl|BL_ORD_ID|24861gi|41055021|ref|NM_201060.1| Danio rerio ribosomal protein L18a (rpl18a), mRNA
unigene645	1495	14.593	PREDICTED: uncharacterized protein LOC100819147 [Glycine max]	gnl|BL_ORD_ID|5660gi|292613236|ref|XM_002661793.1| PREDICTED: Danio rerio hypothetical protein LOC100333174 (LOC100333174), mRNA
unigene646	1144	81.9124	cytochrome p450 liketbp	gnl|BL_ORD_ID|5660gi|292613236|ref|XM_002661793.1| PREDICTED: Danio rerio hypothetical protein LOC100333174 (LOC100333174), mRNA
unigene647	2478	0.571016	zgc:158463 protein	gnl|BL_ORD_ID|13461gi|326677451|ref|XM_003200788.1| PREDICTED: Danio rerio hypothetical protein LOC100151188 (LOC100151188), mRNA
unigene648	1325	402.426	hypothetical protein BOS_23236 [Bos taurus]	gnl|BL_ORD_ID|13461gi|326677451|ref|XM_003200788.1| PREDICTED: Danio rerio hypothetical protein LOC100151188 (LOC100151188), mRNA
unigene649	1837	28.074	ribosomal protein l19	gnl|BL_ORD_ID|23727gi|47086008|ref|NM_213208.1| Danio rerio ribosomal protein L19 (rpl19), mRNA
unigene650	2798	0.0459337	protein	gnl|BL_ORD_ID|13464gi|326677457|ref|XR_117933.1| PREDICTED: Danio rerio hypothetical LOC100537015 (LOC100537015), miscRNA
unigene651	1958	14.4543	ribosomal protein l19	gnl|BL_ORD_ID|23727gi|47086008|ref|NM_213208.1| Danio rerio ribosomal protein L19 (rpl19), mRNA
unigene652	967	587.116	loc799918 protein	no hit
unigene653	953	49.9925	loc799918 protein	no hit
unigene654	1390	120.655	c-c motif chemokine 19 precursor	no hit
unigene655	1401	210.208	c-c motif chemokine 19 precursor	no hit
unigene656	1254	124.233	ribosomal protein l19	gnl|BL_ORD_ID|23727gi|47086008|ref|NM_213208.1| Danio rerio ribosomal protein L19 (rpl19), mRNA
unigene657	482	526.678	c-c motif chemokine 19 precursor	no hit
unigene658	769	13.5248	no hit	no hit
unigene659	440	12.8053	no hit	no hit
unigene660	1024	13.529	60s ribosomal protein l19	gnl|BL_ORD_ID|13462gi|326677453|ref|XM_003200789.1| PREDICTED: Danio rerio provisional gene CK739236 (provisionalck739236), mRNA
unigene661	726	206.861	c-c motif chemokine 19 precursor	no hit
unigene662	818	20.0171	c-c motif chemokine 19 precursor	no hit
unigene663	795	9.02928	c-c motif chemokine 19 precursor	no hit
unigene664	2014	2758.04	c-c motif chemokine 19 precursor	no hit
unigene665	1395	11.9902	translation elongation factor alpha	gnl|BL_ORD_ID|27087gi|18858586|ref|NM_131263.1| Danio rerio eukaryotic translation elongation factor 1 alpha 1, like 1 (eef1a1l1), mRNA
unigene666	1073	198.46	glutathione peroxidase	gnl|BL_ORD_ID|24487gi|169403975|ref|NM_001007281.2| Danio rerio glutathione peroxidase 1a (gpx1a), mRNA
unigene667	1012	6.30601	golgin subfamily a member 4 isoform 1	gnl|BL_ORD_ID|10229gi|326673168|ref|XM_001921263.3| PREDICTED: Danio rerio im:7147268 (im:7147268), mRNA
unigene668	723	14.2843	type i enveloping layer	gnl|BL_ORD_ID|783gi|51010970|ref|NM_001003445.1| Danio rerio zgc:92533 (zgc:92533), mRNA
unigene669	1572	0.0125054	krt1-19d protein	no hit
unigene670	1200	1.71353	guanine nucleotide binding protein (g protein) beta polypeptide 2-like 1	gnl|BL_ORD_ID|22661gi|18859300|ref|NM_131444.1| Danio rerio guanine nucleotide binding protein (G protein), beta polypeptide 2-like 1 (gnb2l1), mRNA
unigene671	1117	61.8285	guanine nucleotide binding protein (g protein) beta polypeptide 2-like 1	gnl|BL_ORD_ID|22661gi|18859300|ref|NM_131444.1| Danio rerio guanine nucleotide binding protein (G protein), beta polypeptide 2-like 1 (gnb2l1), mRNA
unigene672	1370	107.99	guanine nucleotide binding protein (g protein) beta polypeptide 2-like 1	gnl|BL_ORD_ID|22661gi|18859300|ref|NM_131444.1| Danio rerio guanine nucleotide binding protein (G protein), beta polypeptide 2-like 1 (gnb2l1), mRNA
unigene673	1096	695.138	guanine nucleotide binding protein (g protein) beta polypeptide 2-like 1	gnl|BL_ORD_ID|22661gi|18859300|ref|NM_131444.1| Danio rerio guanine nucleotide binding protein (G protein), beta polypeptide 2-like 1 (gnb2l1), mRNA
unigene674	1881	284.8	guanine nucleotide binding protein (g protein) beta polypeptide 2-like 1	gnl|BL_ORD_ID|22661gi|18859300|ref|NM_131444.1| Danio rerio guanine nucleotide binding protein (G protein), beta polypeptide 2-like 1 (gnb2l1), mRNA
unigene675	951	7.45295	staphylococcal nuclease domain containing 1	gnl|BL_ORD_ID|26946gi|347543714|ref|NM_182865.2| Danio rerio staphylococcal nuclease domain containing 1 (snd1), mRNA
unigene676	2311	10.4439	lymphocyte cytosolic protein 1 (l-plastin)	gnl|BL_ORD_ID|27751gi|41281614|ref|NM_131320.1| Danio rerio lymphocyte cytosolic plastin 1 (lcp1), mRNA
unigene677	487	92.5693	keratin 15	no hit
unigene678	2918	10.1376	plastin-3 isoform 1	gnl|BL_ORD_ID|26481gi|50539711|ref|NM_001002326.1| Danio rerio plastin 3 (T isoform) (pls3), mRNA
unigene679	1903	10.3193	sperm-associated antigen 1	gnl|BL_ORD_ID|18044gi|302632521|ref|NM_001089406.2| Danio rerio sperm associated antigen 1 (spag1), mRNA
unigene680	328	3.07159	no hit	no hit
unigene681	727	95.3191	no hit	no hit
unigene682	2172	28.4705	lymphocyte cytosolic protein 1 (l-plastin)	gnl|BL_ORD_ID|27751gi|41281614|ref|NM_131320.1| Danio rerio lymphocyte cytosolic plastin 1 (lcp1), mRNA
unigene683	2407	311.119	adp atp translocase 2	gnl|BL_ORD_ID|16740gi|27545250|ref|NM_173247.1| Danio rerio solute carrier family 25 alpha, member 5 (slc25a5), nuclear gene encoding mitochondrial protein, mRNA
unigene684	1318	1137.97	adp atp translocase 2	gnl|BL_ORD_ID|16740gi|27545250|ref|NM_173247.1| Danio rerio solute carrier family 25 alpha, member 5 (slc25a5), nuclear gene encoding mitochondrial protein, mRNA
unigene685	2377	15.1231	adp atp translocase 2	gnl|BL_ORD_ID|16740gi|27545250|ref|NM_173247.1| Danio rerio solute carrier family 25 alpha, member 5 (slc25a5), nuclear gene encoding mitochondrial protein, mRNA
unigene686	815	1.30217	adp atp translocase 1	gnl|BL_ORD_ID|23596gi|47550716|ref|NM_214702.1| Danio rerio solute carrier family 25 (mitochondrial carrier; adenine nucleotide translocator), member 4 (slc25a4), nuclear gene encoding mitochondrial protein, mRNA
unigene687	2136	1.64142	adp atp translocase 1	gnl|BL_ORD_ID|16740gi|27545250|ref|NM_173247.1| Danio rerio solute carrier family 25 alpha, member 5 (slc25a5), nuclear gene encoding mitochondrial protein, mRNA
unigene688	2024	91.7358	elongation factor 1-alpha	gnl|BL_ORD_ID|27087gi|18858586|ref|NM_131263.1| Danio rerio eukaryotic translation elongation factor 1 alpha 1, like 1 (eef1a1l1), mRNA
unigene689	1877	113.78	elongation factor 1-alpha	gnl|BL_ORD_ID|27087gi|18858586|ref|NM_131263.1| Danio rerio eukaryotic translation elongation factor 1 alpha 1, like 1 (eef1a1l1), mRNA
unigene690	998	34.5281	elongation factor 1-alpha	gnl|BL_ORD_ID|27087gi|18858586|ref|NM_131263.1| Danio rerio eukaryotic translation elongation factor 1 alpha 1, like 1 (eef1a1l1), mRNA
unigene691	1771	1292.03	elongation factor 1-alpha	gnl|BL_ORD_ID|27087gi|18858586|ref|NM_131263.1| Danio rerio eukaryotic translation elongation factor 1 alpha 1, like 1 (eef1a1l1), mRNA
unigene692	2166	3.81182	elongation factor 1-alpha	gnl|BL_ORD_ID|27087gi|18858586|ref|NM_131263.1| Danio rerio eukaryotic translation elongation factor 1 alpha 1, like 1 (eef1a1l1), mRNA
unigene693	1262	80.3247	elongation factor 1 alpha	gnl|BL_ORD_ID|27087gi|18858586|ref|NM_131263.1| Danio rerio eukaryotic translation elongation factor 1 alpha 1, like 1 (eef1a1l1), mRNA
unigene694	478	5.26136	no hit	no hit
unigene695	895	1343.79	elongation factor-1 alpha	gnl|BL_ORD_ID|27087gi|18858586|ref|NM_131263.1| Danio rerio eukaryotic translation elongation factor 1 alpha 1, like 1 (eef1a1l1), mRNA
unigene696	705	804.262	elongation factor 1 alpha	gnl|BL_ORD_ID|27087gi|18858586|ref|NM_131263.1| Danio rerio eukaryotic translation elongation factor 1 alpha 1, like 1 (eef1a1l1), mRNA
unigene697	1486	115.916	chk1 checkpoint-like protein	gnl|BL_ORD_ID|13461gi|326677451|ref|XM_003200788.1| PREDICTED: Danio rerio hypothetical protein LOC100151188 (LOC100151188), mRNA
unigene698	1589	0.0626448	rrna intron-encoded homing endonuclease	gnl|BL_ORD_ID|13461gi|326677451|ref|XM_003200788.1| PREDICTED: Danio rerio hypothetical protein LOC100151188 (LOC100151188), mRNA
unigene699	295	4.97948	hypothetical protein Bm1_17870 [Brugia malayi]	gnl|BL_ORD_ID|13461gi|326677451|ref|XM_003200788.1| PREDICTED: Danio rerio hypothetical protein LOC100151188 (LOC100151188), mRNA
unigene700	1014	100.18	chk1 checkpoint-like protein	gnl|BL_ORD_ID|13461gi|326677451|ref|XM_003200788.1| PREDICTED: Danio rerio hypothetical protein LOC100151188 (LOC100151188), mRNA
unigene701	167	31.4453	no hit	gnl|BL_ORD_ID|13461gi|326677451|ref|XM_003200788.1| PREDICTED: Danio rerio hypothetical protein LOC100151188 (LOC100151188), mRNA
unigene702	2282	0.081266	rrna intron-encoded homing endonuclease	gnl|BL_ORD_ID|13461gi|326677451|ref|XM_003200788.1| PREDICTED: Danio rerio hypothetical protein LOC100151188 (LOC100151188), mRNA
unigene703	2132	87.2184	rrna intron-encoded homing endonuclease	gnl|BL_ORD_ID|13461gi|326677451|ref|XM_003200788.1| PREDICTED: Danio rerio hypothetical protein LOC100151188 (LOC100151188), mRNA
unigene704	1375	7.81048	rrna intron-encoded homing endonuclease	gnl|BL_ORD_ID|19856gi|148357119|ref|NM_001098396.1| Danio rerio zgc:158463 (zgc:158463), mRNA
unigene705	1523	474.853	novel protein type i enveloping layer	gnl|BL_ORD_ID|783gi|51010970|ref|NM_001003445.1| Danio rerio zgc:92533 (zgc:92533), mRNA
unigene706	768	313.895	partial	gnl|BL_ORD_ID|19856gi|148357119|ref|NM_001098396.1| Danio rerio zgc:158463 (zgc:158463), mRNA
unigene707	494	4.08608	partial	no hit
unigene708	1387	664.435	rrna intron-encoded homing endonuclease	gnl|BL_ORD_ID|19856gi|148357119|ref|NM_001098396.1| Danio rerio zgc:158463 (zgc:158463), mRNA
unigene709	2064	245.71	rrna intron-encoded homing endonuclease	gnl|BL_ORD_ID|19856gi|148357119|ref|NM_001098396.1| Danio rerio zgc:158463 (zgc:158463), mRNA
unigene710	1434	15.5149	partial	gnl|BL_ORD_ID|13461gi|326677451|ref|XM_003200788.1| PREDICTED: Danio rerio hypothetical protein LOC100151188 (LOC100151188), mRNA
unigene711	1894	0.040502	rrna intron-encoded homing endonuclease	gnl|BL_ORD_ID|13461gi|326677451|ref|XM_003200788.1| PREDICTED: Danio rerio hypothetical protein LOC100151188 (LOC100151188), mRNA
unigene712	1321	680.64	rrna intron-encoded homing endonuclease	gnl|BL_ORD_ID|19856gi|148357119|ref|NM_001098396.1| Danio rerio zgc:158463 (zgc:158463), mRNA
unigene713	843	2153.09	ribosomal protein l6	gnl|BL_ORD_ID|17425gi|51467910|ref|NM_001003844.1| Danio rerio ribosomal protein L6 (rpl6), mRNA
unigene714	1494	78.4049	zgc:158463 protein	gnl|BL_ORD_ID|19856gi|148357119|ref|NM_001098396.1| Danio rerio zgc:158463 (zgc:158463), mRNA
unigene715	2515	0.574223	partial	gnl|BL_ORD_ID|13461gi|326677451|ref|XM_003200788.1| PREDICTED: Danio rerio hypothetical protein LOC100151188 (LOC100151188), mRNA
unigene716	1687	0.0581827	rrna intron-encoded homing endonuclease	gnl|BL_ORD_ID|13461gi|326677451|ref|XM_003200788.1| PREDICTED: Danio rerio hypothetical protein LOC100151188 (LOC100151188), mRNA
unigene717	433	42.148	rrna intron-encoded homing endonuclease	gnl|BL_ORD_ID|19856gi|148357119|ref|NM_001098396.1| Danio rerio zgc:158463 (zgc:158463), mRNA
unigene718	254	646.044	zgc:158463 protein	gnl|BL_ORD_ID|19856gi|148357119|ref|NM_001098396.1| Danio rerio zgc:158463 (zgc:158463), mRNA
unigene719	2469	306.606	novel protein type i enveloping layer	gnl|BL_ORD_ID|1334gi|50539833|ref|NM_001002383.1| Danio rerio zgc:92061 (zgc:92061), mRNA
unigene720	160	123.978	protein	gnl|BL_ORD_ID|19856gi|148357119|ref|NM_001098396.1| Danio rerio zgc:158463 (zgc:158463), mRNA
unigene721	3020	1.28331	protein	gnl|BL_ORD_ID|13465gi|326677458|ref|XR_117934.1| PREDICTED: Danio rerio hypothetical LOC100537045 (LOC100537045), miscRNA
unigene722	4747	5.31615	atp synthase subunit beta	gnl|BL_ORD_ID|13463gi|326677455|ref|XM_003200790.1| PREDICTED: Danio rerio hypothetical protein LOC100331403 (LOC100331403), mRNA
unigene723	2104	193.19	protein	gnl|BL_ORD_ID|13465gi|326677458|ref|XR_117934.1| PREDICTED: Danio rerio hypothetical LOC100537045 (LOC100537045), miscRNA
unigene724	2081	1078.59	protein	gnl|BL_ORD_ID|13465gi|326677458|ref|XR_117934.1| PREDICTED: Danio rerio hypothetical LOC100537045 (LOC100537045), miscRNA
unigene725	4249	76.1906	rrna promoter binding protein	gnl|BL_ORD_ID|13465gi|326677458|ref|XR_117934.1| PREDICTED: Danio rerio hypothetical LOC100537045 (LOC100537045), miscRNA
unigene726	951	41.5394	protein tar1-like	gnl|BL_ORD_ID|13464gi|326677457|ref|XR_117933.1| PREDICTED: Danio rerio hypothetical LOC100537015 (LOC100537015), miscRNA
unigene727	1506	67.5881	cytochrome p450 liketbp	gnl|BL_ORD_ID|5660gi|292613236|ref|XM_002661793.1| PREDICTED: Danio rerio hypothetical protein LOC100333174 (LOC100333174), mRNA
unigene728	793	7.16626	protein	no hit
unigene729	591	68.67	cytochrome p450 liketbp	no hit
unigene730	215	26.6239	protein	no hit
unigene731	200	2.71567	no hit	no hit
unigene732	463	250.284	cytochrome p450 liketbp	no hit
unigene733	2643	165.689	nadh dehydrogenase subunit 5	no hit
unigene734	3261	5.83476	nadh dehydrogenase subunit 5	no hit
unigene735	1117	1.23076	PREDICTED: hypothetical protein [Oryctolagus cuniculus]	no hit
unigene736	1825	7.04948	type i keratin e7	gnl|BL_ORD_ID|1334gi|50539833|ref|NM_001002383.1| Danio rerio zgc:92061 (zgc:92061), mRNA
unigene737	1056	0.0658515	cytochrome p450 liketbp	no hit
unigene738	351	14.4806	conserved hypothetical protein [Streptomyces albus J1074]	no hit
unigene739	660	2.39888	protein	no hit
unigene740	4035	1130.3	zgc:158463 protein	gnl|BL_ORD_ID|13461gi|326677451|ref|XM_003200788.1| PREDICTED: Danio rerio hypothetical protein LOC100151188 (LOC100151188), mRNA
unigene741	849	20.7217	cytochrome p450 liketbp	gnl|BL_ORD_ID|13465gi|326677458|ref|XR_117934.1| PREDICTED: Danio rerio hypothetical LOC100537045 (LOC100537045), miscRNA
unigene742	2150	0.591997	protein	gnl|BL_ORD_ID|13465gi|326677458|ref|XR_117934.1| PREDICTED: Danio rerio hypothetical LOC100537045 (LOC100537045), miscRNA
unigene743	2706	49.7545	gamma-interferon-inducible lysosomal thiol reductase precursor	gnl|BL_ORD_ID|13464gi|326677457|ref|XR_117933.1| PREDICTED: Danio rerio hypothetical LOC100537015 (LOC100537015), miscRNA
unigene744	1208	0.46422	rrna intron-encoded homing endonuclease	gnl|BL_ORD_ID|13465gi|326677458|ref|XR_117934.1| PREDICTED: Danio rerio hypothetical LOC100537045 (LOC100537045), miscRNA
unigene745	2369	463.134	rrna promoter binding protein	gnl|BL_ORD_ID|5660gi|292613236|ref|XM_002661793.1| PREDICTED: Danio rerio hypothetical protein LOC100333174 (LOC100333174), mRNA
unigene746	944	0.0357811	protein	gnl|BL_ORD_ID|13465gi|326677458|ref|XR_117934.1| PREDICTED: Danio rerio hypothetical LOC100537045 (LOC100537045), miscRNA
unigene747	253	27.0777	LD48059p [Drosophila melanogaster]	gnl|BL_ORD_ID|13465gi|326677458|ref|XR_117934.1| PREDICTED: Danio rerio hypothetical LOC100537045 (LOC100537045), miscRNA
unigene748	1361	11.1759	novel protein type i enveloping layer	gnl|BL_ORD_ID|783gi|51010970|ref|NM_001003445.1| Danio rerio zgc:92533 (zgc:92533), mRNA
unigene749	3725	32.6792	rrna promoter binding protein	gnl|BL_ORD_ID|13464gi|326677457|ref|XR_117933.1| PREDICTED: Danio rerio hypothetical LOC100537015 (LOC100537015), miscRNA
unigene750	333	241.195	hypothetical protein TSTA_040370 [Talaromyces stipitatus ATCC 10500]	gnl|BL_ORD_ID|13465gi|326677458|ref|XR_117934.1| PREDICTED: Danio rerio hypothetical LOC100537045 (LOC100537045), miscRNA
unigene751	1806	16.3295	cell wall-associated partial	no hit
unigene752	126	7.20556	no hit	no hit
unigene753	1571	0.959469	novel protein type i enveloping layer	gnl|BL_ORD_ID|783gi|51010970|ref|NM_001003445.1| Danio rerio zgc:92533 (zgc:92533), mRNA
unigene754	233	5.52848	no hit	no hit
unigene755	1278	2.79661	novel protein type i enveloping layer	gnl|BL_ORD_ID|783gi|51010970|ref|NM_001003445.1| Danio rerio zgc:92533 (zgc:92533), mRNA
unigene756	208	108.62	conserved protein	no hit
unigene757	1040	2198.56	novel protein type i enveloping layer	gnl|BL_ORD_ID|783gi|51010970|ref|NM_001003445.1| Danio rerio zgc:92533 (zgc:92533), mRNA
unigene758	1688	480.971	novel protein type i enveloping layer	gnl|BL_ORD_ID|783gi|51010970|ref|NM_001003445.1| Danio rerio zgc:92533 (zgc:92533), mRNA
unigene759	1508	11.4589	cytochrome p450 liketbp	no hit
unigene760	1304	15.8639	protein	gnl|BL_ORD_ID|13464gi|326677457|ref|XR_117933.1| PREDICTED: Danio rerio hypothetical LOC100537015 (LOC100537015), miscRNA
unigene761	933	7.07988	no hit	no hit
unigene762	1786	12.2807	gamma-interferon-inducible lysosomal thiol reductase precursor	no hit
unigene763	319	64.695	rrna intron-encoded homing endonuclease	no hit
unigene764	2578	16.9307	senescence-associated protein	gnl|BL_ORD_ID|13463gi|326677455|ref|XM_003200790.1| PREDICTED: Danio rerio hypothetical protein LOC100331403 (LOC100331403), mRNA
unigene765	2658	3.37728	atp synthase subunit beta	gnl|BL_ORD_ID|13463gi|326677455|ref|XM_003200790.1| PREDICTED: Danio rerio hypothetical protein LOC100331403 (LOC100331403), mRNA
unigene766	3039	35.3135	hypothetical protein MTR_5g051000 [Medicago truncatula]	gnl|BL_ORD_ID|13463gi|326677455|ref|XM_003200790.1| PREDICTED: Danio rerio hypothetical protein LOC100331403 (LOC100331403), mRNA
unigene767	1609	0.412903	protein	gnl|BL_ORD_ID|5660gi|292613236|ref|XM_002661793.1| PREDICTED: Danio rerio hypothetical protein LOC100333174 (LOC100333174), mRNA
unigene768	1143	0.144878	rrna promoter binding protein	gnl|BL_ORD_ID|16119gi|326681001|ref|XM_003201638.1| PREDICTED: Danio rerio hypothetical protein LOC100535443 (LOC100535443), mRNA
unigene769	1365	452.054	novel protein type i enveloping layer	gnl|BL_ORD_ID|783gi|51010970|ref|NM_001003445.1| Danio rerio zgc:92533 (zgc:92533), mRNA
unigene770	226	14.9858	hypothetical protein PABG_06807 [Paracoccidioides brasiliensis Pb03]	no hit
unigene771	2757	38.4039	atp synthase subunit beta	gnl|BL_ORD_ID|13463gi|326677455|ref|XM_003200790.1| PREDICTED: Danio rerio hypothetical protein LOC100331403 (LOC100331403), mRNA
unigene772	392	6.25671	rrna promoter binding protein	gnl|BL_ORD_ID|13464gi|326677457|ref|XR_117933.1| PREDICTED: Danio rerio hypothetical LOC100537015 (LOC100537015), miscRNA
unigene773	857	34.5337	senescence-associated protein	gnl|BL_ORD_ID|5660gi|292613236|ref|XM_002661793.1| PREDICTED: Danio rerio hypothetical protein LOC100333174 (LOC100333174), mRNA
unigene774	1970	14.9362	PREDICTED: uncharacterized protein LOC100795351 [Glycine max]	gnl|BL_ORD_ID|13463gi|326677455|ref|XM_003200790.1| PREDICTED: Danio rerio hypothetical protein LOC100331403 (LOC100331403), mRNA
unigene775	1350	222.64	alpha-l1 nicotinic acetyl choline receptor	gnl|BL_ORD_ID|13464gi|326677457|ref|XR_117933.1| PREDICTED: Danio rerio hypothetical LOC100537015 (LOC100537015), miscRNA
unigene776	1316	0.0413678	alpha-l1 nicotinic acetyl choline receptor	gnl|BL_ORD_ID|13464gi|326677457|ref|XR_117933.1| PREDICTED: Danio rerio hypothetical LOC100537015 (LOC100537015), miscRNA
unigene777	445	1.23788	no hit	no hit
unigene778	2354	12.8648	cg41536 cg41536- partial	gnl|BL_ORD_ID|13463gi|326677455|ref|XM_003200790.1| PREDICTED: Danio rerio hypothetical protein LOC100331403 (LOC100331403), mRNA
unigene779	1311	7.95736	novel protein type i enveloping layer	gnl|BL_ORD_ID|783gi|51010970|ref|NM_001003445.1| Danio rerio zgc:92533 (zgc:92533), mRNA
unigene780	456	1011.87	senescence-associated protein	gnl|BL_ORD_ID|16119gi|326681001|ref|XM_003201638.1| PREDICTED: Danio rerio hypothetical protein LOC100535443 (LOC100535443), mRNA
unigene781	294	9.07908	no hit	no hit
unigene782	191	26.5402	no hit	no hit
unigene783	2616	0.0385795	atp synthase subunit beta	gnl|BL_ORD_ID|13463gi|326677455|ref|XM_003200790.1| PREDICTED: Danio rerio hypothetical protein LOC100331403 (LOC100331403), mRNA
unigene784	1014	1957.09	protein	gnl|BL_ORD_ID|13463gi|326677455|ref|XM_003200790.1| PREDICTED: Danio rerio hypothetical protein LOC100331403 (LOC100331403), mRNA
unigene785	1975	0.97702	PREDICTED: uncharacterized protein LOC100788489 [Glycine max]	gnl|BL_ORD_ID|13463gi|326677455|ref|XM_003200790.1| PREDICTED: Danio rerio hypothetical protein LOC100331403 (LOC100331403), mRNA
unigene786	1274	666.816	hypothetical protein MTR_5g051050, partial [Medicago truncatula]	gnl|BL_ORD_ID|13463gi|326677455|ref|XM_003200790.1| PREDICTED: Danio rerio hypothetical protein LOC100331403 (LOC100331403), mRNA
unigene787	242	5.23425	PREDICTED: hypothetical protein LOC100572577 [Acyrthosiphon pisum]	no hit
unigene788	1095	6.08827	uv excision repair protein rad23 homolog b	gnl|BL_ORD_ID|17371gi|41056114|ref|NM_200564.1| Danio rerio RAD23 homolog B (S. cerevisiae) (rad23b), mRNA
unigene789	1129	0.697853	friend of prmt1 protein	gnl|BL_ORD_ID|16583gi|41054690|ref|NM_199546.1| Danio rerio chromatin target of PRMT1a (chtopa), mRNA
unigene790	2056	412.793	40s ribosomal protein s2	gnl|BL_ORD_ID|16953gi|47086116|ref|NM_213279.1| Danio rerio ribosomal protein S2 (rps2), mRNA
unigene791	1462	2.69128	retinal pigment epithelium-specific protein 65kda	gnl|BL_ORD_ID|16953gi|47086116|ref|NM_213279.1| Danio rerio ribosomal protein S2 (rps2), mRNA
unigene792	1187	14.9379	uv excision repair protein rad23 homolog b	gnl|BL_ORD_ID|17371gi|41056114|ref|NM_200564.1| Danio rerio RAD23 homolog B (S. cerevisiae) (rad23b), mRNA
unigene793	2215	5.10121	40s ribosomal protein s2	gnl|BL_ORD_ID|16953gi|47086116|ref|NM_213279.1| Danio rerio ribosomal protein S2 (rps2), mRNA
unigene794	2288	1726.81	40s ribosomal protein s2	gnl|BL_ORD_ID|16953gi|47086116|ref|NM_213279.1| Danio rerio ribosomal protein S2 (rps2), mRNA
unigene795	2111	244.715	nadh dehydrogenase subunit 4	no hit
unigene796	494	156.162	nadh dehydrogenase subunit 3	gnl|BL_ORD_ID|7371gi|326669533|ref|XM_685467.5| PREDICTED: Danio rerio transcriptional repressor NF-X1-like (LOC562071), mRNA
unigene797	2024	0.0154343	nadh dehydrogenase subunit 4	no hit
unigene798	3024	314.774	nadh dehydrogenase subunit 4	gnl|BL_ORD_ID|13463gi|326677455|ref|XM_003200790.1| PREDICTED: Danio rerio hypothetical protein LOC100331403 (LOC100331403), mRNA
unigene799	795	78.2595	senescence-associated protein	gnl|BL_ORD_ID|13463gi|326677455|ref|XM_003200790.1| PREDICTED: Danio rerio hypothetical protein LOC100331403 (LOC100331403), mRNA
unigene800	2523	188.006	atp synthase subunit beta	gnl|BL_ORD_ID|13463gi|326677455|ref|XM_003200790.1| PREDICTED: Danio rerio hypothetical protein LOC100331403 (LOC100331403), mRNA
unigene801	986	280.839	type i enveloping layer	gnl|BL_ORD_ID|13463gi|326677455|ref|XM_003200790.1| PREDICTED: Danio rerio hypothetical protein LOC100331403 (LOC100331403), mRNA
unigene802	1384	4410.72	atp synthase subunit beta	gnl|BL_ORD_ID|13463gi|326677455|ref|XM_003200790.1| PREDICTED: Danio rerio hypothetical protein LOC100331403 (LOC100331403), mRNA
unigene803	337	5.46883	conserved hypothetical protein [Paracoccidioides brasiliensis Pb18]	gnl|BL_ORD_ID|13463gi|326677455|ref|XM_003200790.1| PREDICTED: Danio rerio hypothetical protein LOC100331403 (LOC100331403), mRNA
unigene804	336	44.5086	hypothetical protein TRIVIDRAFT_180510, partial [Trichoderma virens Gv29-8]	gnl|BL_ORD_ID|13463gi|326677455|ref|XM_003200790.1| PREDICTED: Danio rerio hypothetical protein LOC100331403 (LOC100331403), mRNA
unigene805	1515	95.4748	keratin 18	gnl|BL_ORD_ID|17387gi|41055897|ref|NM_200568.1| Danio rerio zgc:77517 (zgc:77517), mRNA
unigene806	272	3.52296	conserved hypothetical protein [Paracoccidioides brasiliensis Pb18]	gnl|BL_ORD_ID|13463gi|326677455|ref|XM_003200790.1| PREDICTED: Danio rerio hypothetical protein LOC100331403 (LOC100331403), mRNA
unigene807	336	13.972	conserved hypothetical protein [Paracoccidioides brasiliensis Pb18]	gnl|BL_ORD_ID|13463gi|326677455|ref|XM_003200790.1| PREDICTED: Danio rerio hypothetical protein LOC100331403 (LOC100331403), mRNA
unigene808	505	770.679	multiple epidermal growth factor-like domains protein 11	gnl|BL_ORD_ID|13463gi|326677455|ref|XM_003200790.1| PREDICTED: Danio rerio hypothetical protein LOC100331403 (LOC100331403), mRNA
unigene809	1566	195.543	novel protein type i enveloping layer	gnl|BL_ORD_ID|18691gi|156616373|ref|NM_001102641.1| Danio rerio zgc:171226 (zgc:171226), mRNA
unigene810	550	117.718	no hit	no hit
unigene811	1506	0.0650332	novel protein type i enveloping layer	gnl|BL_ORD_ID|783gi|51010970|ref|NM_001003445.1| Danio rerio zgc:92533 (zgc:92533), mRNA
unigene812	1694	24.4098	gig2-like protein	no hit
unigene813	1286	8.53035	pre-mrna-splicing factor slu7	gnl|BL_ORD_ID|27620gi|55925262|ref|NM_001007367.1| Danio rerio SLU7 splicing factor homolog (S. cerevisiae) (slu7), mRNA
unigene814	363	8754.4	no hit	gnl|BL_ORD_ID|12789gi|326676445|ref|XM_001342753.4| PREDICTED: Danio rerio keratin, type 1, gene 19d (krt1-19d), mRNA
unigene815	2706	544.203	60s ribosomal protein l21	gnl|BL_ORD_ID|27795gi|18858282|ref|NM_131098.1| Danio rerio apolipoprotein Eb (apoeb), mRNA
unigene816	1529	660.451	apolipoprotein e	gnl|BL_ORD_ID|27795gi|18858282|ref|NM_131098.1| Danio rerio apolipoprotein Eb (apoeb), mRNA
unigene817	1273	6.62796	interferon-induced guanylate-binding protein 1	no hit
unigene818	1273	9.43723	interferon-induced guanylate-binding protein 1	gnl|BL_ORD_ID|1183gi|50539753|ref|NM_001002343.1| Danio rerio guanylate binding protein 1 (gbp1), mRNA
unigene819	1380	15.5545	interferon-induced guanylate-binding protein 1	gnl|BL_ORD_ID|1183gi|50539753|ref|NM_001002343.1| Danio rerio guanylate binding protein 1 (gbp1), mRNA
unigene820	2172	758.265	cytochrome b	no hit
unigene821	998	1672.49	ribosomal protein l21	gnl|BL_ORD_ID|22980gi|50344965|ref|NM_001002155.1| Danio rerio ribosomal protein L21 (rpl21), mRNA
unigene822	301	5.49152	no hit	no hit
unigene823	765	929.72	ribosomal protein l15	gnl|BL_ORD_ID|2260gi|51010974|ref|NM_001003447.1| Danio rerio ribosomal protein L15 (rpl15), mRNA
unigene824	1259	1065.47	ribosomal protein l15	gnl|BL_ORD_ID|2260gi|51010974|ref|NM_001003447.1| Danio rerio ribosomal protein L15 (rpl15), mRNA
unigene825	479	121.808	nucleoplasmin-like protein no29	gnl|BL_ORD_ID|16926gi|61806537|ref|NM_001013484.1| Danio rerio nucleophosmin/nucleoplasmin, 3 (npm3), mRNA
unigene826	1845	71.9677	novel protein type i enveloping layer	no hit
unigene827	1560	9.78967	v-type proton atpase catalytic subunit a	gnl|BL_ORD_ID|15060gi|326679626|ref|XM_002666640.2| PREDICTED: Danio rerio ATPase, H+ transporting, lysosomal V1 subunit A (atp6v1a), mRNA
unigene828	1745	11.4979	v-type proton atpase catalytic subunit a	gnl|BL_ORD_ID|15060gi|326679626|ref|XM_002666640.2| PREDICTED: Danio rerio ATPase, H+ transporting, lysosomal V1 subunit A (atp6v1a), mRNA
unigene829	1256	0.0601099	novel protein type i enveloping layer	gnl|BL_ORD_ID|1524gi|130504058|ref|NM_001082882.1| Danio rerio type I cytokeratin, enveloping layer, like (cyt1l), mRNA
unigene830	2188	10.0507	novel protein type i enveloping layer	gnl|BL_ORD_ID|783gi|51010970|ref|NM_001003445.1| Danio rerio zgc:92533 (zgc:92533), mRNA
unigene831	1711	58.5524	keratin 18	gnl|BL_ORD_ID|17387gi|41055897|ref|NM_200568.1| Danio rerio zgc:77517 (zgc:77517), mRNA
unigene832	1924	7.70908	keratin 18	gnl|BL_ORD_ID|25559gi|31340752|ref|NM_178437.2| Danio rerio keratin 18 (krt18), mRNA
unigene833	1186	1.45191	keratin 18	gnl|BL_ORD_ID|25559gi|31340752|ref|NM_178437.2| Danio rerio keratin 18 (krt18), mRNA
unigene834	1525	18.5922	keratin 18	gnl|BL_ORD_ID|25559gi|31340752|ref|NM_178437.2| Danio rerio keratin 18 (krt18), mRNA
unigene835	2023	39.8964	novel protein type i enveloping layer	gnl|BL_ORD_ID|783gi|51010970|ref|NM_001003445.1| Danio rerio zgc:92533 (zgc:92533), mRNA
unigene836	1641	56.1339	cold-inducible rna-binding protein	no hit
unigene837	1090	17.7163	no hit	no hit
unigene838	2082	325.98	keratin 15	gnl|BL_ORD_ID|639gi|47087240|ref|NM_213523.1| Danio rerio keratin 15 (krt15), mRNA
unigene839	718	1325.1	no hit	no hit
unigene840	841	251.145	no hit	no hit
unigene841	1056	7.41886	no hit	no hit
unigene842	1076	397.15	no hit	no hit
unigene843	317	233.785	no hit	no hit
unigene844	647	0.225974	no hit	no hit
unigene845	1089	34.4627	no hit	no hit
unigene846	821	0.0441064	no hit	no hit
unigene847	890	0.0424875	no hit	no hit
unigene848	1494	0.0675974	no hit	no hit
unigene849	1564	17.1804	transmembrane and ubiquitin-like domain containing 1	gnl|BL_ORD_ID|27415gi|47086926|ref|NM_213298.1| Danio rerio transmembrane and ubiquitin-like domain containing 1 (tmub1), mRNA
unigene850	1225	3.86028	rna polymerase-associated protein rtf1 homolog	gnl|BL_ORD_ID|21511gi|136255553|ref|NM_001083577.1| Danio rerio Rtf1, Paf1/RNA polymerase II complex component, homolog (S. cerevisiae) (rtf1), mRNA
unigene851	1580	120.486	mhc class i antigen	gnl|BL_ORD_ID|20408gi|158534036|ref|NM_001110118.1| Danio rerio zgc:64115 (zgc:64115), mRNA
unigene852	1139	3.52364	mhc class i antigen	gnl|BL_ORD_ID|20063gi|90652822|ref|NM_001039986.1| Danio rerio zgc:111893 (zgc:111893), mRNA
unigene853	1628	9.94119	mhc class i antigen	gnl|BL_ORD_ID|20063gi|90652822|ref|NM_001039986.1| Danio rerio zgc:111893 (zgc:111893), mRNA
unigene854	247	5.43483	mhc class i antigen	gnl|BL_ORD_ID|20258gi|134133253|ref|NM_001083545.1| Danio rerio zgc:136614 (zgc:136614), mRNA
unigene855	1733	9.07485	mhc class i antigen	gnl|BL_ORD_ID|20408gi|158534036|ref|NM_001110118.1| Danio rerio zgc:64115 (zgc:64115), mRNA
unigene856	617	3.54546	mhc class i antigen	no hit
unigene857	197	10.5834	hypothetical protein MTR_4g091430 [Medicago truncatula]	no hit
unigene858	183	1.85992	no hit	no hit
unigene859	697	9.15278	no hit	no hit
unigene860	1444	3.76792	no hit	no hit
unigene861	983	6.21552	no hit	no hit
unigene862	506	7.21347	no hit	no hit
unigene863	229	12.8919	no hit	no hit
unigene864	458	9.47199	no hit	no hit
unigene865	684	14.5697	no hit	no hit
unigene866	374	10.4517	no hit	no hit
unigene867	808	437.298	no hit	no hit
unigene868	499	13.0311	no hit	no hit
unigene869	286	23.4466	no hit	no hit
unigene870	1324	34.3656	sperm acrosome membrane-associated protein 4 precursor	no hit
unigene871	315	10.0915	no hit	no hit
unigene872	1257	392.377	sperm acrosome membrane-associated protein 4 precursor	no hit
unigene873	643	1.86336	no hit	no hit
unigene874	1073	4.32767	no hit	no hit
unigene875	663	10.0953	no hit	no hit
unigene876	382	4.27973	no hit	no hit
unigene877	514	5.33222	no hit	no hit
unigene878	427	1.52508	no hit	no hit
unigene879	811	2.77903	early growth response 1	gnl|BL_ORD_ID|24917gi|47086118|ref|NM_213280.1| Danio rerio arginine/serine-rich coiled-coil 2 (rsrc2), mRNA
unigene880	725	2638.3	40s ribosomal protein s20	gnl|BL_ORD_ID|2198gi|47086000|ref|NM_213204.1| Danio rerio ribosomal protein S20 (rps20), mRNA
unigene881	884	55.164	40s ribosomal protein s20	gnl|BL_ORD_ID|2198gi|47086000|ref|NM_213204.1| Danio rerio ribosomal protein S20 (rps20), mRNA
unigene882	621	235.817	40s ribosomal protein s20	gnl|BL_ORD_ID|2198gi|47086000|ref|NM_213204.1| Danio rerio ribosomal protein S20 (rps20), mRNA
unigene883	903	4.92866	40s ribosomal protein s20	gnl|BL_ORD_ID|2198gi|47086000|ref|NM_213204.1| Danio rerio ribosomal protein S20 (rps20), mRNA
unigene884	867	196.062	40s ribosomal protein s20	gnl|BL_ORD_ID|2198gi|47086000|ref|NM_213204.1| Danio rerio ribosomal protein S20 (rps20), mRNA
unigene885	856	4.41435	dnaj homolog subfamily c member 11	gnl|BL_ORD_ID|2133gi|47086776|ref|NM_212631.1| Danio rerio DnaJ (Hsp40) homolog, subfamily C, member 11 (dnajc11), mRNA
unigene886	577	5.273	protein	gnl|BL_ORD_ID|2198gi|47086000|ref|NM_213204.1| Danio rerio ribosomal protein S20 (rps20), mRNA
unigene887	256	8.43194	no hit	no hit
unigene888	881	1482.97	ribosomal protein l27	gnl|BL_ORD_ID|24809gi|41054350|ref|NM_199724.1| Danio rerio ribosomal protein L27 (rpl27), mRNA
unigene889	335	8.77741	60s ribosomal protein l27-like	gnl|BL_ORD_ID|24809gi|41054350|ref|NM_199724.1| Danio rerio ribosomal protein L27 (rpl27), mRNA
unigene890	438	346.102	60s ribosomal protein l27	gnl|BL_ORD_ID|24809gi|41054350|ref|NM_199724.1| Danio rerio ribosomal protein L27 (rpl27), mRNA
unigene891	753	4.14824	probable c-	gnl|BL_ORD_ID|24209gi|66472263|ref|NM_001020755.1| Danio rerio zgc:110708 (zgc:110708), mRNA
unigene892	660	3.00474	probable c-	gnl|BL_ORD_ID|23428gi|42476223|ref|NM_199913.2| Danio rerio mitogen-activated protein kinase kinase kinase kinase 5 (map4k5), mRNA
unigene893	208	9.02839	no hit	no hit
unigene894	634	6.07623	no hit	no hit
unigene895	442	38.8905	no hit	no hit
unigene896	194	27.2122	no hit	no hit
unigene897	178	2.99349	no hit	no hit
unigene898	369	13.7174	no hit	no hit
unigene899	1291	329.798	natterin-like protein	gnl|BL_ORD_ID|19577gi|156739306|ref|NM_001103131.1| Danio rerio zgc:174689 (zgc:174689), mRNA
unigene900	893	5.04716	chromosome 3 open reading frame 19	gnl|BL_ORD_ID|18906gi|61806545|ref|NM_001013488.1| Danio rerio zgc:113409 (zgc:113409), mRNA
unigene901	452	30.3264	no hit	no hit
unigene902	1608	228.46	annexin a2	gnl|BL_ORD_ID|23420gi|42476263|ref|NM_181761.2| Danio rerio annexin A2a (anxa2a), mRNA
unigene903	1705	4.29698	annexin a2	gnl|BL_ORD_ID|23420gi|42476263|ref|NM_181761.2| Danio rerio annexin A2a (anxa2a), mRNA
unigene904	313	7.82253	no hit	no hit
unigene905	372	15.7454	no hit	no hit
unigene906	210	14.4307	no hit	no hit
unigene907	487	15.92	no hit	no hit
unigene908	150	9.58799	no hit	no hit
unigene909	143	9.72433	no hit	no hit
unigene910	159	12.3418	no hit	no hit
unigene911	881	12.5618	PREDICTED: hypothetical protein LOC100695883 [Oreochromis niloticus]	no hit
unigene912	591	9.87868	no hit	no hit
unigene913	340	12.0303	no hit	no hit
unigene914	834	67.3544	no hit	no hit
unigene915	628	14.8799	no hit	no hit
unigene916	113	9.77739	no hit	no hit
unigene917	382	7.16529	no hit	no hit
unigene918	448	27.35	si:dkey- protein	no hit
unigene919	893	42.6002	no hit	gnl|BL_ORD_ID|18639gi|269784630|ref|NM_001167954.1| Danio rerio ATPase, H+ transporting, V1 subunit D (atp6v1d), mRNA
unigene920	401	134.333	si:dkey- protein	no hit
unigene921	1565	32.0582	nadh dehydrogenase	gnl|BL_ORD_ID|22292gi|54261776|ref|NM_213139.1| Danio rerio NADH dehydrogenase (ubiquinone) Fe-S protein 8a (ndufs8a), nuclear gene encoding mitochondrial protein, mRNA
unigene922	366	4.08398	no hit	gnl|BL_ORD_ID|24031gi|51010956|ref|NM_001003433.1| Danio rerio NFKB inhibitor interacting Ras-like 2 (nkiras2), mRNA
unigene923	389	21.1527	no hit	no hit
unigene924	288	21.5389	no hit	no hit
unigene925	610	290.619	sh3 domain-binding glutamic acid-rich-like protein 3	no hit
unigene926	468	25.7847	sh3 domain-binding glutamic acid-rich-like protein 3	no hit
unigene927	600	3091.28	60s acidic ribosomal protein p1	gnl|BL_ORD_ID|24559gi|41053332|ref|NM_200029.1| Danio rerio ribosomal protein, large, P1 (rplp1), mRNA
unigene928	471	59.5272	c12orf62 homolog	no hit
unigene929	2005	12.2512	hla-b associated transcript 5	gnl|BL_ORD_ID|2410gi|162287330|ref|NM_001111178.1| Danio rerio abhydrolase domain containing 16A (abhd16a), mRNA
unigene930	1419	3.10718	hla-b associated transcript 5	gnl|BL_ORD_ID|2410gi|162287330|ref|NM_001111178.1| Danio rerio abhydrolase domain containing 16A (abhd16a), mRNA
unigene931	473	15.0635	no hit	no hit
unigene932	1474	15.4827	n-acylneuraminate cytidylyltransferase	gnl|BL_ORD_ID|26984gi|390979644|ref|NM_001040252.2| Danio rerio cytidine monophosphate N-acetylneuraminic acid synthetase a (cmasa), mRNA
unigene933	660	6.65398	vasodilator-stimulated phosphoprotein	gnl|BL_ORD_ID|25gi|160333858|ref|NM_001110452.1| Danio rerio zgc:162320 (zgc:162320), mRNA
unigene934	510	1538.33	ubiquitin a-52 residue ribosomal protein fusion product 1	gnl|BL_ORD_ID|5990gi|326667913|ref|XM_001923619.3| PREDICTED: Danio rerio novel protein containing a small cytokines (intecrine/chemokine), interleukin-8 like domain, transcript variant 1 (LOC100148221), mRNA
unigene935	321	14.5981	no hit	no hit
unigene936	249	55.4706	no hit	no hit
unigene937	437	29.6093	no hit	no hit
unigene938	988	9.80817	c3orf54 homolog	no hit
unigene939	215	4.08753	hypothetical protein HMPREF1120_11008 (mitochondrion) [Exophiala dermatitidis NIH/UT8656]	no hit
unigene940	327	12.3852	unnamed protein product [Corynebacterium efficiens YS-314]	no hit
unigene941	269	9.99718	unnamed protein product [Corynebacterium efficiens YS-314]	no hit
unigene942	172	7.39417	no hit	no hit
unigene943	200	30.6738	hypothetical protein TRIVIDRAFT_180510, partial [Trichoderma virens Gv29-8]	no hit
unigene944	839	102.218	no hit	no hit
unigene945	739	0.950581	no hit	no hit
unigene946	677	50.0641	no hit	no hit
unigene947	681	30.8394	no hit	no hit
unigene948	238	6.77359	no hit	no hit
unigene949	515	7.20467	no hit	no hit
unigene950	995	7.25705	no hit	no hit
unigene951	696	5.25281	no hit	no hit
unigene952	599	20.1627	no hit	no hit
unigene953	300	10.9635	no hit	no hit
unigene954	154	18.4267	no hit	no hit
unigene955	363	15.2383	no hit	no hit
unigene956	245	6.36425	no hit	no hit
unigene957	383	7.73835	novel protein	no hit
unigene958	323	84.9673	no hit	no hit
unigene959	468	21.5776	no hit	gnl|BL_ORD_ID|25832gi|262205301|ref|NR_029935.1| Danio rerio microRNA 205 (mir205), microRNA
unigene960	593	8.08304	no hit	no hit
unigene961	1536	15.7399	bifunctional aminoacyl-trna synthetase	gnl|BL_ORD_ID|25140gi|323669589|ref|NM_001204248.1| Danio rerio glutamyl-prolyl-tRNA synthetase (eprs), mRNA
unigene962	966	13.2838	kiaa1143 homolog	no hit
unigene963	789	5.73686	protein phosphatase 1l	no hit
unigene964	1467	11.3966	suppressor of tumorigenicity 14 protein homolog	no hit
unigene965	724	25.4276	no hit	no hit
unigene966	550	6.7896	no hit	no hit
unigene967	585	5.95565	transposable element tcb1 transposase	no hit
unigene968	816	6.3977	Unknown (protein for IMAGE:7163502) [Danio rerio]	no hit
unigene969	1933	11.7999	yy1 associated factor 2	gnl|BL_ORD_ID|492gi|113674909|ref|NM_001045268.1| Danio rerio YY1 associated factor 2 (yaf2), mRNA
unigene970	934	17.1971	ras-related protein rab-19-like	no hit
unigene971	943	11.0246	28s ribosomal protein mitochondrial	no hit
unigene972	956	5.84264	nuclear pore complex protein nup85	gnl|BL_ORD_ID|26018gi|57525633|ref|NM_001003625.1| Danio rerio nucleoporin 85 (nup85), mRNA
unigene973	272	9.11081	no hit	no hit
unigene974	1085	6.31183	no hit	no hit
unigene975	1415	9.5066	transmembrane protein 43	no hit
unigene976	819	26.7036	novel protein	no hit
unigene977	1245	38.3309	annexin a3	gnl|BL_ORD_ID|18090gi|237858684|ref|NM_001007302.2| Danio rerio annexin A3b (anxa3b), mRNA
unigene978	934	10.6007	no hit	no hit
unigene979	984	19.8747	no hit	gnl|BL_ORD_ID|17167gi|47087032|ref|NM_213365.1| Danio rerio zgc:63637 (zgc:63637), mRNA
unigene980	804	10.5677	scavenger mrna-decapping enzyme	gnl|BL_ORD_ID|2162gi|67514546|ref|NM_205588.2| Danio rerio mRNA decapping enzyme (dcps), mRNA
unigene981	310	18.6685	no hit	no hit
unigene982	132	5.17627	no hit	no hit
unigene983	837	8.14491	loc407656 protein	gnl|BL_ORD_ID|7017gi|125820441|ref|XM_685789.2| PREDICTED: Danio rerio hypothetical LOC562403 (LOC562403), mRNA
unigene984	793	11.0322	propionyl coenzyme a alpha polypeptide	gnl|BL_ORD_ID|23708gi|57526508|ref|NM_001002746.1| Danio rerio propionyl-Coenzyme A carboxylase, alpha polypeptide (pcca), mRNA
unigene985	1232	13.3471	tryptophanyl-trna synthetase	no hit
unigene986	1213	7.30052	oxidation resistance protein 1	gnl|BL_ORD_ID|25906gi|167555155|ref|NM_001114444.1| Danio rerio wu:fb25h12 (wu:fb25h12), mRNA
unigene987	1556	32.2949	proto-oncogene vav	no hit
unigene988	1370	0.42458	proto-oncogene vav	no hit
unigene989	1462	8.26153	dedicator of cytokinesis protein 2	gnl|BL_ORD_ID|10293gi|326673266|ref|XM_002664252.2| PREDICTED: Danio rerio dedicator of cyto-kinesis 2 (dock2), partial mRNA
unigene990	938	5.3194	tankyrase 1 binding protein 1	no hit
unigene991	990	6.49337	cd2-associated protein	no hit
unigene992	1100	26.0929	paired box protein pax-3	no hit
unigene993	1471	14.6981	cg057 protein	no hit
unigene994	540	5.80815	ras-related protein rab-13	gnl|BL_ORD_ID|21522gi|41152204|ref|NM_201329.1| Danio rerio RAB13, member RAS oncogene family (rab13), mRNA
unigene995	768	8.81579	interferon-related developmental regulator 2	gnl|BL_ORD_ID|21462gi|57525651|ref|NM_001003621.1| Danio rerio interferon-related developmental regulator 2 (ifrd2), mRNA
unigene996	555	7.59576	dna-directed rna polymerase iii subunit rpc9	gnl|BL_ORD_ID|18149gi|113679331|ref|NM_001045373.1| Danio rerio calcitonin gene-related peptide-receptor component protein (crcp), mRNA
unigene997	438	13.4102	no hit	no hit
unigene998	692	6.82276	stabilin-1 precursor	no hit
unigene999	532	6.37653	gtp:amp mitochondrial-like	gnl|BL_ORD_ID|18609gi|347921113|ref|NM_213130.2| Danio rerio adenylate kinase 3 (ak3), nuclear gene encoding mitochondrial protein, mRNA
unigene1000	437	80.5977	no hit	gnl|BL_ORD_ID|22929gi|58801527|ref|NM_201475.1| Danio rerio SET translocation (myeloid leukemia-associated) A (seta), mRNA
unigene1001	468	10.1015	no hit	no hit
unigene1002	457	10.4086	no hit	no hit
unigene1003	783	7.09969	no hit	no hit
unigene1004	682	4.56366	v-ha-ras harvey rat sarcoma viral oncogene homolog	gnl|BL_ORD_ID|24439gi|66472487|ref|NM_001020629.1| Danio rerio -Ha-ras Harvey rat sarcoma viral oncogene homolog b (hrasb), mRNA
unigene1005	1022	10.2479	probable glutamate receptor-like	no hit
unigene1006	977	6.82674	metalloreductase steap4	gnl|BL_ORD_ID|24123gi|62955444|ref|NM_001017734.1| Danio rerio STEAP family member 4 (steap4), mRNA
unigene1007	256	3.46584	novel protein	gnl|BL_ORD_ID|5381gi|326667007|ref|XM_690416.5| PREDICTED: Danio rerio NACHT, LRR and PYD domains-containing protein 3-like (LOC567124), mRNA
unigene1008	229	8.29532	novel protein	no hit
unigene1009	900	8.37222	protein-glutamine gamma-glutamyltransferase k-like	no hit
unigene1010	921	8.46278	exosome complex exonuclease rrp41	gnl|BL_ORD_ID|17571gi|50582987|ref|NM_200739.2| Danio rerio exosome component 4 (exosc4), mRNA
unigene1011	998	19.5468	sorting nexin-32-like	no hit
unigene1012	634	8.85782	bh3 interacting domain death agonist	no hit
unigene1013	537	6.89928	gtpase imap family member 7-like	no hit
unigene1014	650	4.77915	ubiquitin-associated protein 2-like	no hit
unigene1015	869	3.84051	folliculin	gnl|BL_ORD_ID|18289gi|94536630|ref|NM_001040373.1| Danio rerio folliculin (flcn), mRNA
unigene1016	963	11.8145	coiled-coil-helix-coiled-coil-helix domain-containing protein 1	no hit
unigene1017	694	8.17702	no hit	no hit
unigene1018	283	14.0912	no hit	no hit
unigene1019	656	5.95005	no hit	no hit
unigene1020	1085	2.07738	rho guanine nucleotide exchange factor 12-like	no hit
unigene1021	1080	3.486	rho guanine nucleotide exchange factor 12-like	no hit
unigene1022	963	24.4966	caspase 3b	gnl|BL_ORD_ID|28244gi|114326249|ref|NM_001048066.1| Danio rerio caspase 3, apoptosis-related cysteine protease b (casp3b), mRNA
unigene1023	835	11.6921	prolyl-trna synthetase associated domain-containing protein 1-like	no hit
unigene1024	751	8.36137	adenylosuccinate synthetase isozyme 2	gnl|BL_ORD_ID|17040gi|27545230|ref|NM_173237.1| Danio rerio adenylosuccinate synthase, like (adssl), mRNA
unigene1025	154	60.2642	no hit	no hit
unigene1026	547	4.80803	no hit	no hit
unigene1027	515	233.358	no hit	no hit
unigene1028	972	8.92613	bifunctional apoptosis regulator	no hit
unigene1029	502	10.8258	novel protein caspase b	no hit
unigene1030	694	6.22904	hmg box-containing protein 1	gnl|BL_ORD_ID|18613gi|347922034|ref|NM_001024431.2| Danio rerio HMG-box transcription factor 1 (hbp1), mRNA
unigene1031	632	5.40785	zinc finger hit domain-containing protein 3	no hit
unigene1032	1189	15.3399	coiled-coil domain-containing protein 28a-like	gnl|BL_ORD_ID|23156gi|41054316|ref|NM_199748.1| Danio rerio coiled-coil domain containing 28A (ccdc28a), mRNA
unigene1033	197	13.5661	no hit	no hit
unigene1034	315	5.41138	no hit	no hit
unigene1035	166	9.33676	no hit	no hit
unigene1036	313	8.58786	no hit	no hit
unigene1037	349	9.28129	no hit	no hit
unigene1038	194	6.53981	no hit	no hit
unigene1039	372	8.51148	no hit	no hit
unigene1040	248	12.6691	no hit	no hit
unigene1041	148	20.7123	no hit	no hit
unigene1042	511	6.251	laminin sub domain 2	no hit
unigene1043	320	6.68969	no hit	no hit
unigene1044	238	3.30543	no hit	no hit
unigene1045	387	4.4257	rna binding motif protein 4 like	gnl|BL_ORD_ID|17681gi|41054430|ref|NM_199677.1| Danio rerio RNA binding motif protein 4.2 (rbm4.2), mRNA
unigene1046	359	6.88688	ribosomal rna processing 12 homolog ( cerevisiae)	gnl|BL_ORD_ID|18358gi|71892455|ref|NM_001030276.1| Danio rerio ribosomal RNA processing 12 homolog (S. cerevisiae) (rrp12), mRNA
unigene1047	1215	13.2175	gtpase imap family member 8-like	no hit
unigene1048	1524	134.396	ccaat enhancer-binding protein beta	gnl|BL_ORD_ID|26043gi|42476259|ref|NM_131884.2| Danio rerio CCAAT/enhancer binding protein (C/EBP), beta (cebpb), mRNA
unigene1049	396	5.90665	no hit	no hit
unigene1050	356	13.888	no hit	no hit
unigene1051	170	6.45401	no hit	no hit
unigene1052	280	18.6881	no hit	no hit
unigene1053	303	11.604	no hit	no hit
unigene1054	196	20.6906	no hit	no hit
unigene1055	786	6.92055	ras association domain-containing protein 6-like	gnl|BL_ORD_ID|17995gi|113679989|ref|NM_001045339.1| Danio rerio Ras association (RalGDS/AF-6) domain family 6 (rassf6), mRNA
unigene1056	231	9.62051	no hit	no hit
unigene1057	216	13.3329	no hit	gnl|BL_ORD_ID|13153gi|326676998|ref|XM_002665668.2| PREDICTED: Danio rerio ubiquitin specific peptidase 24 (usp24), mRNA
unigene1058	1674	73.8288	syndecan binding protein	gnl|BL_ORD_ID|2169gi|47086660|ref|NM_212691.1| Danio rerio syndecan binding protein (syntenin) (sdcbp), mRNA
unigene1059	279	18.8973	no hit	no hit
unigene1060	1939	11.6395	eukaryotic translation initiation factor 2a	no hit
unigene1061	483	6.48169	protein dgcr14-like	no hit
unigene1062	403	12.5531	protein kiaa0415-like	gnl|BL_ORD_ID|4769gi|326666137|ref|XM_003198150.1| PREDICTED: Danio rerio protein KIAA0415-like (LOC100537934), mRNA
unigene1063	446	13.3418	no hit	no hit
unigene1064	1046	9.48767	rab proteins geranylgeranyltransferase component a 2	no hit
unigene1065	1161	12.5726	protein transport protein sec23a	gnl|BL_ORD_ID|27336gi|47087460|ref|NM_213465.1| Danio rerio Sec23 homolog A (S. cerevisiae) (sec23a), mRNA
unigene1066	1284	6.02763	deoxyribodipyrimidine photo-lyase-like	no hit
unigene1067	1391	11.3778	novel protein vertebrate muscle derived protein	gnl|BL_ORD_ID|18595gi|134133227|ref|NM_001083553.1| Danio rerio taxilin beta b (txlnbb), mRNA
unigene1068	744	8.60843	no hit	no hit
unigene1069	401	19.8038	no hit	no hit
unigene1070	527	6.31373	dgcr8 protein	gnl|BL_ORD_ID|1302gi|170172600|ref|NM_001122749.1| Danio rerio DiGeorge syndrome critical region gene 8 (dgcr8), mRNA
unigene1071	811	5.26472	v-ki-ras2 kirsten rat sarcoma viral oncogene homolog	no hit
unigene1072	250	26.5904	no hit	no hit
unigene1073	1157	10.1551	partner of y14 and mago	no hit
unigene1074	190	37.9007	no hit	no hit
unigene1075	259	12.0673	no hit	no hit
unigene1076	412	9.49546	no hit	no hit
unigene1077	1197	14.6619	bifunctional purine biosynthesis protein purh	no hit
unigene1078	310	9.19873	no hit	no hit
unigene1079	398	4.15915	alpha- -mannosyl-glycoprotein 4-beta-n-acetylglucosaminyltransferase b-like	no hit
unigene1080	323	6.49743	no hit	no hit
unigene1081	297	12.9113	no hit	no hit
unigene1082	540	8.72445	no hit	no hit
unigene1083	1255	13.1357	no hit	no hit
unigene1084	1333	21.9572	c-c chemokine receptor type 9	no hit
unigene1085	339	102.73	h aca ribonucleoprotein complex subunit 3	no hit
unigene1086	412	5.48817	no hit	no hit
unigene1087	346	22.2937	no hit	no hit
unigene1088	726	11.7814	armadillo repeat-containing protein 7-like	no hit
unigene1089	297	20.5417	no hit	gnl|BL_ORD_ID|1368gi|56118637|ref|NM_201466.2| Danio rerio profilin 2 like (pfn2l), mRNA
unigene1090	390	124.914	no hit	no hit
unigene1091	316	81.3433	no hit	no hit
unigene1092	704	151.462	sec61 beta subunit	gnl|BL_ORD_ID|18491gi|309243115|ref|NM_001002527.2| Danio rerio Sec61 beta subunit (sec61b), mRNA
unigene1093	703	10.4007	transmembrane protein 167b	no hit
unigene1094	808	7.93995	no hit	no hit
unigene1095	948	13.192	no hit	no hit
unigene1096	772	9.81971	flj46154 protein	no hit
unigene1097	754	19.2072	sema4e protein	no hit
unigene1098	853	9.3485	kinetochore protein spc24	no hit
unigene1099	756	10.1183	no hit	no hit
unigene1100	939	9.44623	ubiquitin-like modifier-activating enzyme 5-like	gnl|BL_ORD_ID|14988gi|326679539|ref|XM_686049.5| PREDICTED: Danio rerio ubiquitin-like modifier activating enzyme 5 (uba5), mRNA
unigene1101	798	17.8816	no hit	no hit
unigene1102	893	8.74346	vps16 protein	no hit
unigene1103	180	6.36473	no hit	no hit
unigene1104	170	9.68317	no hit	no hit
unigene1105	858	4.5205	troponin slow skeletal muscle	gnl|BL_ORD_ID|1071gi|56693296|ref|NM_001008613.1| Danio rerio troponin I, skeletal, slow b (tnni1b), mRNA
unigene1106	771	36.918	dna-damage-inducible transcript 4-like	no hit
unigene1107	958	9.99818	protein fam103a1-like	no hit
unigene1108	607	8.33697	no hit	no hit
unigene1109	636	6.57823	protein mef2bnb isoform 1	no hit
unigene1110	970	5.20415	protein casc4 isoform a	gnl|BL_ORD_ID|7251gi|292616067|ref|XM_678225.4| PREDICTED: Danio rerio cancer susceptibility candidate 4 (casc4), mRNA
unigene1111	837	9.18567	splicing factor subunit 49kda	gnl|BL_ORD_ID|16828gi|52694661|ref|NM_153661.3| Danio rerio splicing factor 3b, subunit 4 (sf3b4), mRNA
unigene1112	658	5.88411	zinc transporter 6	no hit
unigene1113	965	16.6472	transcriptional repressor nf-x1	gnl|BL_ORD_ID|7371gi|326669533|ref|XM_685467.5| PREDICTED: Danio rerio transcriptional repressor NF-X1-like (LOC562071), mRNA
unigene1114	983	6.90319	ribosomal protein s6 polypeptide 1	no hit
unigene1115	623	25.5804	no hit	gnl|BL_ORD_ID|16690gi|302488532|ref|NM_001166238.2| Danio rerio proteasome (prosome, macropain) 216S subunit, non-ATPase, 11a (psmd11a), mRNA
unigene1116	266	16.8146	no hit	no hit
unigene1117	413	11.0389	no hit	no hit
unigene1118	1556	25.0461	pyruvate dehydrogenase alpha 1	gnl|BL_ORD_ID|27076gi|53749652|ref|NM_213393.1| Danio rerio pyruvate dehydrogenase (lipoamide) alpha 1a (pdha1a), nuclear gene encoding mitochondrial protein, mRNA
unigene1119	549	4.13082	atpase family aaa domain-containing protein 3	gnl|BL_ORD_ID|17327gi|45387820|ref|NM_205703.1| Danio rerio ATPase family, AAA domain containing 3B (atad3b), nuclear gene encoding mitochondrial protein, mRNA
unigene1120	1108	8.59668	thioredoxin domain-containing protein 12 precursor	gnl|BL_ORD_ID|22483gi|119672904|ref|NM_001020824.1| Danio rerio zgc:110680 (zgc:110680), mRNA
unigene1121	405	3.68695	beta- -n-acetylglucosaminyltransferase radical fringe-like	gnl|BL_ORD_ID|26758gi|113673420|ref|NM_001045336.1| Danio rerio radical fringe homolog (Drosophila) (rfng), transcript variant 2, mRNA
unigene1122	332	5.34745	no hit	no hit
unigene1123	233	27.6951	no hit	no hit
unigene1124	378	7.39621	no hit	no hit
unigene1125	629	5.66627	gtpase imap family member 4-like	no hit
unigene1126	652	8.7124	no hit	no hit
unigene1127	485	7.80055	no hit	no hit
unigene1128	250	12.587	no hit	no hit
unigene1129	510	7.20064	phosphatidic acid phosphatase type 2c	no hit
unigene1130	429	22.4498	no hit	gnl|BL_ORD_ID|1515gi|229331969|ref|NM_001114686.2| Danio rerio si:ch211-241e15.2 (si:ch211-241e15.2), mRNA
unigene1131	391	10.9847	no hit	no hit
unigene1132	464	6.22355	dna replication licensing factor mcm6	no hit
unigene1133	944	5.57767	myosin ie	gnl|BL_ORD_ID|7246gi|326669394|ref|XM_677757.5| PREDICTED: Danio rerio myosin IE (myo1e), mRNA
unigene1134	452	827.393	lymphocyte antigen 6e	no hit
unigene1135	675	6.99171	g-protein-signaling modulator 1	no hit
unigene1136	1022	8.65864	u4 u6 small nuclear ribonucleoprotein prp3-like	no hit
unigene1137	232	10.1362	PREDICTED: hypothetical protein LOC100330441 [Danio rerio]	no hit
unigene1138	255	18.0355	no hit	no hit
unigene1139	653	7.36125	ccaat enhancer-binding protein zeta	no hit
unigene1140	205	58.4931	no hit	no hit
unigene1141	527	5.90644	zbtb16 protein	no hit
unigene1142	459	13.8878	riken cdna 2410042d21 gene	no hit
unigene1143	696	5.90253	translation initiation factor eif-2b subunit delta	gnl|BL_ORD_ID|2741gi|62122922|ref|NM_001014361.1| Danio rerio eukaryotic translation initiation factor 2B, subunit 4 delta (eif2b4), mRNA
unigene1144	316	12.7522	integrin alpha-x-like	no hit
unigene1145	1422	10.8571	ptk2b protein tyrosine kinase 2 beta	gnl|BL_ORD_ID|2397gi|47086886|ref|NM_212570.1| Danio rerio protein tyrosine kinase 2 beta, b (ptk2bb), mRNA
unigene1146	326	6.36882	no hit	no hit
unigene1147	216	9.04347	zinc finger protein 576	no hit
unigene1148	257	4.89189	no hit	no hit
unigene1149	240	6.81806	no hit	no hit
unigene1150	387	4.12471	PREDICTED: hypothetical protein LOC100320511 [Danio rerio]	no hit
unigene1151	568	4.96221	slain motif-containing	no hit
unigene1152	392	8.88283	splicing arginine serine-rich 6	gnl|BL_ORD_ID|16929gi|56797743|ref|NM_001008732.1| Danio rerio serine/arginine-rich splicing factor 6b (srsf6b), mRNA
unigene1153	290	3.67409	interactor protein for cytohesin exchange factors 1	no hit
unigene1154	201	14.2133	no hit	no hit
unigene1155	526	24.003	no hit	no hit
unigene1156	439	55.4556	no hit	no hit
unigene1157	331	4.06204	zgc:85677 protein	gnl|BL_ORD_ID|25610gi|67514529|ref|NM_213168.2| Danio rerio high mobility group AT-hook 1a (hmga1a), mRNA
unigene1158	572	4.93647	complement factor h precursor	no hit
unigene1159	449	24.0676	no hit	gnl|BL_ORD_ID|28101gi|268607718|ref|NM_200797.3| Danio rerio zgc:73345 (zgc:73345), mRNA
unigene1160	434	12.6252	no hit	no hit
unigene1161	552	34.4737	no hit	gnl|BL_ORD_ID|25977gi|50878290|ref|NM_001001818.2| Danio rerio guanine nucleotide binding protein (G protein), alpha inhibiting activity polypeptide 2, like (gnai2l), mRNA
unigene1162	431	7.30013	no hit	no hit
unigene1163	232	39.6135	no hit	no hit
unigene1164	791	7.15462	nucleolar protein 11-like	no hit
unigene1165	540	6.56984	mannoside acetylglucosaminyltransferase isoform cra_a	gnl|BL_ORD_ID|22533gi|41053412|ref|NM_200676.1| Danio rerio mannosyl (alpha-1,3-)-glycoprotein beta-1,2-N-acetylglucosaminyltransferase a (mgat1a), mRNA
unigene1166	1412	7.90759	serine threonine-protein kinase pak 2	gnl|BL_ORD_ID|17386gi|70887550|ref|NM_001025456.1| Danio rerio p21 (CDKN1A)-activated kinase 2b (pak2b), mRNA
unigene1167	780	5.65696	caveolin 2	gnl|BL_ORD_ID|2007gi|50344955|ref|NM_001002150.1| Danio rerio caveolin 2 (cav2), mRNA
unigene1168	437	151.181	nadh dehydrogenase	no hit
unigene1169	211	9.7954	no hit	no hit
unigene1170	525	6.61511	citrate synthase	no hit
unigene1171	448	22.4217	no hit	no hit
unigene1172	486	9.4694	no hit	no hit
unigene1173	304	18.9887	no hit	no hit
unigene1174	223	4.59455	no hit	no hit
unigene1175	317	14.4324	no hit	no hit
unigene1176	370	13.1624	no hit	no hit
unigene1177	502	7.23307	no hit	no hit
unigene1178	329	26.1694	no hit	no hit
unigene1179	409	31.6501	no hit	no hit
unigene1180	1156	20.4036	neuroblast differentiation-associated protein ahnak	no hit
unigene1181	366	18.7812	no hit	no hit
unigene1182	458	4.75553	no hit	no hit
unigene1183	488	31.5789	no hit	no hit
unigene1184	634	5.04003	la-related protein 6	no hit
unigene1185	842	8.37632	PREDICTED: hypothetical protein LOC570738 [Danio rerio]	no hit
unigene1186	348	8.77514	3-oxoacyl-acyl-carrier-protein reductase	no hit
unigene1187	289	6.3709	no hit	no hit
unigene1188	791	8.01325	hira-interacting protein 3	no hit
unigene1189	385	11.2712	no hit	no hit
unigene1190	464	3.5356	no hit	no hit
unigene1191	435	16.0965	no hit	no hit
unigene1192	525	10.8986	no hit	no hit
unigene1193	327	49.2144	no hit	no hit
unigene1194	472	6.05262	protein transport protein sec24a	no hit
unigene1195	424	39.6773	immediate early response 3-interacting protein 1-like	no hit
unigene1196	564	5.47696	serine protease 27-like	no hit
unigene1197	492	8.97296	novel protein	no hit
unigene1198	156	16.0034	no hit	no hit
unigene1199	339	37.9752	no hit	no hit
unigene1200	404	4.79432	cartilage matrix protein	no hit
unigene1201	447	7.79219	no hit	no hit
unigene1202	297	63.8262	no hit	no hit
unigene1203	325	67.586	no hit	no hit
unigene1204	518	5.08312	no hit	no hit
unigene1205	1477	11.9588	flna protein	gnl|BL_ORD_ID|14647gi|326679108|ref|XM_001922171.3| PREDICTED: Danio rerio filamin A, alpha (actin binding protein 280) (flna), mRNA
unigene1206	324	8.46797	multidrug resistance protein 1	no hit
unigene1207	1269	11.7276	wd40 repeat-containing protein smu1	gnl|BL_ORD_ID|22814gi|41055637|ref|NM_200199.1| Danio rerio smu-1 suppressor of mec-8 and unc-52 homolog (C. elegans) (smu1), mRNA
unigene1208	935	13.1477	methionyl-trna cytoplasmic	no hit
unigene1209	275	7.48703	was protein member 2	no hit
unigene1210	368	28.93	no hit	no hit
unigene1211	270	9.00875	no hit	no hit
unigene1212	324	5.08803	bifunctional apoptosis regulator	no hit
unigene1213	411	5.50022	no hit	no hit
unigene1214	330	7.30792	no hit	no hit
unigene1215	407	9.4815	nuclear nucleic acid-binding protein c1d	no hit
unigene1216	1090	17.954	coiled-coil-helix-coiled-coil-helix domain-containing protein 6-like	gnl|BL_ORD_ID|28282gi|53933231|ref|NM_001005584.1| Danio rerio coiled-coil-helix-coiled-coil-helix domain containing 6a (chchd6a), mRNA
unigene1217	395	63.0284	no hit	no hit
unigene1218	614	5.7638	syntaxin 4	gnl|BL_ORD_ID|24129gi|41055521|ref|NM_200221.1| Danio rerio syntaxin 4 (stx4), mRNA
unigene1219	410	20.3677	no hit	no hit
unigene1220	250	21.8839	no hit	no hit
unigene1221	1022	6.29837	myelin expression factor 2	no hit
unigene1222	312	11.5453	no hit	no hit
unigene1223	386	34.222	no hit	gnl|BL_ORD_ID|16411gi|50344755|ref|NM_001002051.1| Danio rerio syntaxin 12 (stx12), mRNA
unigene1224	384	6.67009	no hit	no hit
unigene1225	184	26.1471	no hit	no hit
unigene1226	297	13.7728	no hit	no hit
unigene1227	484	5.58315	eh domain-binding protein 1-like protein 1-like	gnl|BL_ORD_ID|8724gi|326671274|ref|XM_002663552.2| PREDICTED: Danio rerio hypothetical protein LOC100331563 (LOC100331563), mRNA
unigene1228	368	4.78877	no hit	no hit
unigene1229	491	25.5857	no hit	no hit
unigene1230	424	8.83968	no hit	no hit
unigene1231	440	6.16763	no hit	no hit
unigene1232	455	5.26826	no hit	no hit
unigene1233	1249	14.6381	macrophage-expressed gene 1 protein	gnl|BL_ORD_ID|23737gi|47086566|ref|NM_212737.1| Danio rerio macrophage expressed 1 (mpeg1), mRNA
unigene1234	456	6.02741	no hit	no hit
unigene1235	599	4.90416	no hit	no hit
unigene1236	279	6.27092	no hit	no hit
unigene1237	515	4.18648	lim domain only protein 7	gnl|BL_ORD_ID|1375gi|190194306|ref|NM_001128231.1| Danio rerio LIM domain only 7a (lmo7a), mRNA
unigene1238	319	4.74355	PREDICTED: hypothetical protein LOC565999 [Danio rerio]	no hit
unigene1239	295	13.3365	no hit	no hit
unigene1240	355	12.6165	no hit	no hit
unigene1241	339	3.8329	no hit	no hit
unigene1242	225	13.5053	no hit	gnl|BL_ORD_ID|1165gi|47086890|ref|NM_212568.1| Danio rerio protein phosphatase 1, regulatory subunit 10 (ppp1r10), mRNA
unigene1243	271	37.1886	no hit	no hit
unigene1244	300	5.76265	no hit	no hit
unigene1245	167	23.3235	no hit	no hit
unigene1246	1149	6.57589	beta- -n-acetylglucosaminyltransferase manic fringe-like	gnl|BL_ORD_ID|26898gi|56090211|ref|NM_001007788.1| Danio rerio manic fringe homolog (mfng), mRNA
unigene1247	204	13.0181	no hit	no hit
unigene1248	334	4.98784	no hit	no hit
unigene1249	1427	8.18174	transmembrane 9 superfamily member 1	gnl|BL_ORD_ID|1705gi|57525904|ref|NM_001003550.1| Danio rerio transmembrane 9 superfamily member 1 (tm9sf1), mRNA
unigene1250	821	3.95095	loc553228 partial	no hit
unigene1251	968	8.81303	dbh-like monooxygenase protein 2-like	gnl|BL_ORD_ID|24761gi|190570325|ref|NM_001128525.1| Danio rerio monooxygenase, DBH-like 1, like (moxd1l), mRNA
unigene1252	939	6.19913	tripartite motif-containing protein 44-like	no hit
unigene1253	854	7.51818	ccaat enhancer-binding protein gamma	gnl|BL_ORD_ID|26094gi|18858410|ref|NM_131886.1| Danio rerio CCAAT/enhancer binding protein (C/EBP), gamma (cebpg), mRNA
unigene1254	161	14.1849	no hit	no hit
unigene1255	155	12.0367	no hit	no hit
unigene1256	893	16.3289	eukaryotic translation initiation factor 4e-binding protein 3	no hit
unigene1257	526	5.99842	butyrate response factor 2	no hit
unigene1258	292	4.7163	zinc dhhc-type containing 3	no hit
unigene1259	983	9.02566	spermine synthase	no hit
unigene1260	221	21.32	no hit	no hit
unigene1261	293	32.6039	no hit	no hit
unigene1262	1217	6.60014	probable global transcription activator snf2l1	gnl|BL_ORD_ID|587gi|153791717|ref|NM_001099997.1| Danio rerio novel protein similar to SWI/SNF related, matrix associated, actin dependent regulator of chromatin, subfamily a, member 5 (smarca5) (LOC559803), mRNA
unigene1263	187	21.0225	no hit	no hit
unigene1264	903	4.69104	camp-specific 3 -cyclic phosphodiesterase 4b-like isoform 2	gnl|BL_ORD_ID|3834gi|189515869|ref|XM_688538.3| PREDICTED: Danio rerio phosphodiesterase 4C, cAMP-specific (phosphodiesterase E1 dunce homolog, Drosophila) (pde4c), mRNA
unigene1265	238	4.63239	no hit	no hit
unigene1266	193	28.5883	no hit	no hit
unigene1267	799	22.1135	no hit	no hit
unigene1268	643	2.32284	PREDICTED: hypothetical protein LOC100712234 [Oreochromis niloticus]	no hit
unigene1269	900	16.3578	transcription initiation factor tfiid subunit 9	gnl|BL_ORD_ID|17262gi|113205046|ref|NM_001044395.1| Danio rerio TAF9 RNA polymerase II, TATA box binding protein (TBP)-associated factor (taf9), mRNA
unigene1270	726	6.29861	tp53-regulating kinase	no hit
unigene1271	253	10.7931	no hit	no hit
unigene1272	1004	36.1817	no hit	gnl|BL_ORD_ID|14396gi|326678774|ref|XR_117968.1| PREDICTED: Danio rerio hypothetical LOC100538263, transcript variant 2 (LOC100538263), miscRNA
unigene1273	983	4.3151	glutamate	no hit
unigene1274	597	16.058	peptidyl-prolyl cis-trans isomerase-like 1	no hit
unigene1275	167	9.5544	no hit	no hit
unigene1276	188	30.675	small proline-rich protein 2h	no hit
unigene1277	506	11.0404	guanidinoacetate n-methyltransferase	gnl|BL_ORD_ID|27915gi|157743329|ref|NM_001105595.1| Danio rerio guanidinoacetate N-methyltransferase (gamt), mRNA
unigene1278	608	27.4034	28s ribosomal protein mitochondrial	gnl|BL_ORD_ID|19155gi|165972470|ref|NM_001113608.1| Danio rerio si:dkey-190g11.7 (si:dkey-190g11.7), mRNA
unigene1279	586	5.7124	no hit	no hit
unigene1280	104	13.0056	no hit	no hit
unigene1281	814	6.95762	novel protein vertebrate valosin-containing protein	no hit
unigene1282	163	31.401	no hit	no hit
unigene1283	145	383.77	protein	no hit
unigene1284	168	59.6881	no hit	no hit
unigene1285	455	9.05776	ww domain-binding protein 4	no hit
unigene1286	626	4.5089	no hit	gnl|BL_ORD_ID|24015gi|33504534|ref|NM_182874.1| Danio rerio tissue inhibitor of metalloproteinase 2a (timp2a), mRNA
unigene1287	1088	24.4683	spectrin alpha brain	gnl|BL_ORD_ID|18117gi|148596962|ref|NM_001098488.1| Danio rerio spectrin alpha 2 (spna2), mRNA
unigene1288	495	7.62875	sodium-coupled neutral amino acid transporter 7	no hit
unigene1289	153	4.15837	no hit	gnl|BL_ORD_ID|25683gi|212549747|ref|NM_001003647.2| Danio rerio cleft lip and palate associated transmembrane protein 1 (clptm1), mRNA
unigene1290	523	33.7876	no hit	no hit
unigene1291	925	15.3579	dnaj homolog subfamily c member 8-like	no hit
unigene1292	302	6.87944	no hit	no hit
unigene1293	1394	7.42847	protein tyrosine non-receptor type 2	gnl|BL_ORD_ID|1893gi|47086726|ref|NM_212654.1| Danio rerio protein tyrosine phosphatase, non-receptor type 2, b (ptpn2b), mRNA
unigene1294	572	18.841	no hit	no hit
unigene1295	280	7.3774	novel protein vertebrate nucleoporin 153kda	no hit
unigene1296	548	26.1361	no hit	no hit
unigene1297	188	23.4055	no hit	no hit
unigene1298	1056	14.7966	upf0414 transmembrane protein c20orf30 homolog	gnl|BL_ORD_ID|19003gi|156616371|ref|NM_001102640.1| Danio rerio zgc:162251 (zgc:162251), mRNA
unigene1299	751	6.99603	cardiolipin synthase-like	no hit
unigene1300	974	6.4762	phospholipase c-delta1	gnl|BL_ORD_ID|16835gi|41056046|ref|NM_200068.1| Danio rerio phospholipase C, delta 1b (plcd1b), mRNA
unigene1301	259	18.7208	novel protein	no hit
unigene1302	216	6.71114	no hit	no hit
unigene1303	212	12.443	no hit	no hit
unigene1304	561	10.069	cell division cycle protein 123 homolog	no hit
unigene1305	1070	12.4783	ribosome-binding protein 1	gnl|BL_ORD_ID|25379gi|224496089|ref|NM_001145555.1| Danio rerio ribosome binding protein 1 homolog a (dog) (rrbp1a), transcript variant 1, mRNA
unigene1306	261	4.9642	no hit	no hit
unigene1307	504	5.94263	transmembrane protease serine 9-like	no hit
unigene1308	680	10.442	no hit	no hit
unigene1309	792	4.29235	beta-lactamase-like protein 2	no hit
unigene1310	141	11.8907	no hit	no hit
unigene1311	476	7.30389	no hit	no hit
unigene1312	566	6.92024	cystatin-f precursor	no hit
unigene1313	136	27.7563	no hit	no hit
unigene1314	315	6.62332	protein arginine n-methyltransferase 5	gnl|BL_ORD_ID|22599gi|118722329|ref|NM_001007183.2| Danio rerio protein arginine methyltransferase 5 (prmt5), mRNA
unigene1315	206	18.2344	no hit	no hit
unigene1316	197	3.38484	no hit	no hit
unigene1317	382	4.88699	no hit	gnl|BL_ORD_ID|28266gi|395759195|ref|NM_001024098.2| Danio rerio protein tyrosine phosphatase type IVA, member 2 (ptp4a2), transcript variant 2, mRNA
unigene1318	423	4.86272	no hit	no hit
unigene1319	164	4.6064	no hit	no hit
unigene1320	230	9.61392	myosin-binding protein slow-type	no hit
unigene1321	142	8.24557	no hit	no hit
unigene1322	531	9.00853	retinol-binding protein 2-like	no hit
unigene1323	782	7.54406	actin related protein 2 3 subunit 5-like	gnl|BL_ORD_ID|1561gi|194018726|ref|NM_001128686.2| Danio rerio actin related protein 2/3 complex, subunit 5-like, b (arpc5lb), mRNA
unigene1324	1176	15.3043	transmembrane protein 173	gnl|BL_ORD_ID|10402gi|326673455|ref|XM_694397.5| PREDICTED: Danio rerio transmembrane protein 173-like (LOC570872), mRNA
unigene1325	134	14.4562	no hit	no hit
unigene1326	147	11.4738	no hit	no hit
unigene1327	213	9.90765	no hit	no hit
unigene1328	228	14.0087	no hit	no hit
unigene1329	505	6.0352	ccr4-not transcription subunit 10	gnl|BL_ORD_ID|27974gi|117606261|ref|NM_001077532.1| Danio rerio CCR4-NOT transcription complex, subunit 10 (cnot10), mRNA
unigene1330	154	7.16827	no hit	no hit
unigene1331	277	17.9384	no hit	no hit
unigene1332	185	58.0584	no hit	no hit
unigene1333	283	9.59739	no hit	no hit
unigene1334	239	13.5105	no hit	no hit
unigene1335	161	14.1849	no hit	no hit
unigene1336	560	3.31805	no hit	no hit
unigene1337	342	5.413	tripartite motif-containing protein 16	no hit
unigene1338	832	5.94365	coiled-coil domain-containing protein 51 isoform 2	no hit
unigene1339	184	11.8253	tyrosine-protein kinase 223	no hit
unigene1340	756	10.5674	mannose-1-phosphate guanyltransferase alpha	gnl|BL_ORD_ID|27223gi|41053851|ref|NM_200497.1| Danio rerio GDP-mannose pyrophosphorylase Ab (gmppab), mRNA
unigene1341	229	8.07676	no hit	no hit
unigene1342	224	11.7662	no hit	no hit
unigene1343	179	7.49718	no hit	no hit
unigene1344	589	5.3711	dedd1 protein	gnl|BL_ORD_ID|11427gi|326674757|ref|XR_117851.1| PREDICTED: Danio rerio hypothetical LOC100535778 (LOC100535778), miscRNA
unigene1345	179	50.1122	no hit	no hit
unigene1346	231	12.0087	no hit	no hit
unigene1347	166	21.0886	no hit	no hit
unigene1348	272	13.2698	no hit	no hit
unigene1349	255	18.2511	no hit	no hit
unigene1350	175	38.4847	no hit	no hit
unigene1351	391	15.3545	mediator of rna polymerase ii transcription subunit 8	gnl|BL_ORD_ID|27669gi|46309528|ref|NM_207083.1| Danio rerio mediator complex subunit 8 (med8), mRNA
unigene1352	199	16.5839	no hit	no hit
unigene1353	356	6.42991	no hit	no hit
unigene1354	500	21.4996	no hit	gnl|BL_ORD_ID|1570gi|116268018|ref|NM_001077314.1| Danio rerio down-regulator of transcription 1 (dr1), mRNA
unigene1355	182	5.64103	adrenomedullin 1	no hit
unigene1356	1258	10.432	lipoyl mitochondrial-like	gnl|BL_ORD_ID|26922gi|160333641|ref|NM_001110401.1| Danio rerio lipoic acid synthetase (lias), nuclear gene encoding mitochondrial protein, mRNA
unigene1357	234	7.88192	no hit	no hit
unigene1358	260	11.5518	no hit	no hit
unigene1359	340	9.0885	no hit	no hit
unigene1360	259	5.26328	no hit	no hit
unigene1361	429	7.40626	gap junction protein	no hit
unigene1362	305	5.41274	syntaxin 12	no hit
unigene1363	911	4.97112	ranbp-type and c3hc4-type zinc finger-containing protein 1	gnl|BL_ORD_ID|2382gi|50344991|ref|NM_001002168.1| Danio rerio RanBP-type and C3HC4-type zinc finger containing 1 (rbck1), mRNA
unigene1364	106	15.113	no hit	no hit
unigene1365	693	8.499	serine threonine-protein kinase plk2	gnl|BL_ORD_ID|18258gi|149773495|ref|NM_001099245.1| Danio rerio polo-like kinase 2b (Drosophila) (plk2b), mRNA
unigene1366	401	3.43113	translational activator of cytochrome c oxidase 1	no hit
unigene1367	422	7.56268	cleavage and polyadenylation specificity factor subunit 4-like isoform 1	gnl|BL_ORD_ID|21739gi|18859058|ref|NM_131009.1| Danio rerio cleavage and polyadenylation specific factor 4 (cpsf4), mRNA
unigene1368	383	5.70309	no hit	no hit
unigene1369	342	8.8173	c chain crystal structure of human g i1 bound to the goloco motif of rgs14	gnl|BL_ORD_ID|25928gi|38488724|ref|NM_198805.1| Danio rerio guanine nucleotide binding protein (G protein), alpha inhibiting activity polypeptide a (gnaia), mRNA
unigene1370	804	8.50812	autophagy-related protein 101	no hit
unigene1371	535	6.8183	no hit	no hit
unigene1372	199	9.49917	no hit	no hit
unigene1373	312	5.49369	no hit	no hit
unigene1374	660	7.69328	-type and c3hc4-type zinc finger containing 1	gnl|BL_ORD_ID|2382gi|50344991|ref|NM_001002168.1| Danio rerio RanBP-type and C3HC4-type zinc finger containing 1 (rbck1), mRNA
unigene1375	136	8.9303	no hit	no hit
unigene1376	204	9.73744	no hit	no hit
unigene1377	322	9.69425	no hit	no hit
unigene1378	254	9.09241	no hit	no hit
unigene1379	496	5.95887	retrograde golgi transport protein rgp1 homolog	gnl|BL_ORD_ID|1311gi|50540281|ref|NM_001002608.1| Danio rerio RGP1 retrograde golgi transport homolog (S. cerevisiae) (rgp1), mRNA
unigene1380	194	5.77599	no hit	no hit
unigene1381	303	4.57329	swi snf-related matrix-associated actin-dependent regulator of chromatin subfamily a containing dead h box 1 isoform b	gnl|BL_ORD_ID|23161gi|167860149|ref|NM_001020774.2| Danio rerio SWI/SNF-related, matrix-associated actin-dependent regulator of chromatin, subfamily a, containing DEAD/H box 1 (smarcad1), mRNA
unigene1382	217	8.67045	no hit	no hit
unigene1383	308	36.2154	no hit	no hit
unigene1384	618	6.26405	polyadenylate-binding protein-interacting protein 1 isoform 2	no hit
unigene1385	279	29.438	no hit	no hit
unigene1386	391	8.45986	no hit	no hit
unigene1387	195	9.645	no hit	no hit
unigene1388	141	7.60278	no hit	no hit
unigene1389	525	5.72527	zinc fingers and homeoboxes protein 2	gnl|BL_ORD_ID|2390gi|148356264|ref|NM_198814.2| Danio rerio zinc-fingers and homeoboxes 2 (zhx2), mRNA
unigene1390	333	4.31831	myh9 protein	gnl|BL_ORD_ID|4360gi|326665651|ref|XM_001920063.3| PREDICTED: Danio rerio myosin, heavy polypeptide 9b, non-muscle (myh9b), partial mRNA
unigene1391	220	36.6549	no hit	no hit
unigene1392	235	4.99993	no hit	no hit
unigene1393	204	7.51476	vam6 vps39-like protein	no hit
unigene1394	479	10.5942	no hit	no hit
unigene1395	140	13.2909	no hit	gnl|BL_ORD_ID|11393gi|326674706|ref|XM_678116.4| PREDICTED: Danio rerio si:dkey-197a20.5 (si:dkey-197a20.5), mRNA
unigene1396	259	3.71678	haus augmin-like complex subunit 4	no hit
unigene1397	321	7.15444	no hit	no hit
unigene1398	868	9.05205	ubiquitin conjugation factor e4 b	gnl|BL_ORD_ID|25025gi|35902759|ref|NM_194362.1| Danio rerio ubiquitination factor E4B, UFD2 homolog (S. cerevisiae) (ube4b), mRNA
unigene1399	423	6.04461	vacuolar protein sorting-associated protein 11 homolog	no hit
unigene1400	783	7.21648	helicase ski2w	gnl|BL_ORD_ID|549gi|113678408|ref|NM_001044901.1| Danio rerio superkiller viralicidic activity 2 (S. cerevisiae homolog)-like (skiv2l), mRNA
unigene1401	440	14.9403	no hit	no hit
unigene1402	211	5.69814	polynucleotide kinase- 3 -phosphatase	gnl|BL_ORD_ID|17737gi|117606150|ref|NM_001077578.1| Danio rerio zgc:153084 (zgc:153084), mRNA
unigene1403	254	9.03025	no hit	no hit
unigene1404	196	16.7195	no hit	no hit
unigene1405	233	17.4086	no hit	no hit
unigene1406	999	5.9324	chromosome 19 open reading frame 29	gnl|BL_ORD_ID|16843gi|162287282|ref|NM_001111093.1| Danio rerio WITHDRAWN: zgc:158620 (WITHDRAWN: zgc:158620), mRNA
unigene1407	230	5.6542	no hit	no hit
unigene1408	784	5.23492	no hit	gnl|BL_ORD_ID|21278gi|113678491|ref|NM_001044914.1| Danio rerio tripartite motif-containing 8 (trim8), mRNA
unigene1409	256	4.21543	vesicle-associated membrane associated protein b and c	gnl|BL_ORD_ID|21215gi|47086744|ref|NM_212647.1| Danio rerio vesicle-associated membrane protein, associated protein B and C (vapb), mRNA
unigene1410	253	4.59221	von willebrand factor a domain-containing protein 5a-like	no hit
unigene1411	183	12.8928	no hit	no hit
unigene1412	294	4.40862	no hit	no hit
unigene1413	171	10.7859	no hit	no hit
unigene1414	213	11.8283	mterf domain-containing protein mitochondrial precursor	no hit
unigene1415	242	11.7709	immunoglobulin light chain	gnl|BL_ORD_ID|15280gi|326679906|ref|XM_001920152.2| PREDICTED: Danio rerio hypothetical protein LOC100150116 (LOC100150116), mRNA
unigene1416	254	6.51917	no hit	no hit
unigene1417	123	5.15219	no hit	no hit
unigene1418	190	8.27393	novel protein	gnl|BL_ORD_ID|10600gi|326673696|ref|XM_003199913.1| PREDICTED: Danio rerio si:dkey-192o1.2 (si:dkey-192o1.2), mRNA
unigene1419	253	5.01874	no hit	gnl|BL_ORD_ID|26569gi|55925232|ref|NM_001007337.1| Danio rerio suppressor of variegation 4-20 homolog 1 (Drosophila) (suv420h1), mRNA
unigene1420	1483	13.937	epoxide hydrolase 2	gnl|BL_ORD_ID|28148gi|56693356|ref|NM_001008642.1| Danio rerio epoxide hydrolase 2, cytoplasmic (ephx2), mRNA
unigene1421	597	7.71813	vesicle transport protein sft2b-like	no hit
unigene1422	239	17.022	no hit	no hit
unigene1423	382	18.8091	no hit	no hit
unigene1424	258	7.9875	c-jun-amino-terminal kinase-interacting protein 3-like	no hit
unigene1425	227	7.07517	no hit	no hit
unigene1426	378	6.02885	no hit	no hit
unigene1427	305	6.03897	PREDICTED: hypothetical protein LOC100334236 [Danio rerio]	no hit
unigene1428	189	26.1103	no hit	no hit
unigene1429	398	7.64693	c-fos protein	no hit
unigene1430	199	12.2839	no hit	no hit
unigene1431	265	8.84812	no hit	no hit
unigene1432	333	4.63496	no hit	no hit
unigene1433	857	13.7436	si:ch211- protein	no hit
unigene1434	137	23.7566	no hit	no hit
unigene1435	184	7.88499	no hit	no hit
unigene1436	217	8.39373	no hit	no hit
unigene1437	1709	13.4836	heterogeneous nuclear ribonucleoprotein u-like 1	gnl|BL_ORD_ID|6180gi|326668185|ref|XM_003198712.1| PREDICTED: Danio rerio heterogeneous nuclear ribonucleoprotein U-like protein 1-like (LOC100330645), mRNA
unigene1438	232	5.6183	no hit	no hit
unigene1439	294	31.3178	cell cycle checkpoint protein rad17	gnl|BL_ORD_ID|23332gi|118150567|ref|NM_001077775.1| Danio rerio ribosomal protein S6 kinase a, polypeptide 1 (rps6ka1), mRNA
unigene1440	137	17.5799	no hit	no hit
unigene1441	136	5.30991	no hit	no hit
unigene1442	349	4.8794	no hit	no hit
unigene1443	295	5.4753	gpi mannosyltransferase 1	no hit
unigene1444	293	7.13839	no hit	no hit
unigene1445	222	27.1419	no hit	no hit
unigene1446	646	6.21311	exosome component 3	no hit
unigene1447	1032	5.76426	nuclear transcription factor y subunit gamma	gnl|BL_ORD_ID|1186gi|41054496|ref|NM_199639.1| Danio rerio nuclear transcription factor Y, gamma (nfyc), mRNA
unigene1448	236	10.2828	no hit	no hit
unigene1449	194	8.2499	no hit	no hit
unigene1450	259	6.07081	no hit	no hit
unigene1451	240	5.2296	no hit	no hit
unigene1452	184	16.0292	no hit	no hit
unigene1453	138	4.67762	no hit	no hit
unigene1454	226	5.71136	kinesin-like protein kif20b-like	no hit
unigene1455	227	7.74106	no hit	no hit
unigene1456	229	37.3395	no hit	no hit
unigene1457	1544	21.6906	alpha-l- tissue	gnl|BL_ORD_ID|22379gi|57525881|ref|NM_001003559.1| Danio rerio zgc:101116 (zgc:101116), mRNA
unigene1458	265	9.42951	no hit	no hit
unigene1459	154	3.84534	hypothetical protein EUBVEN_00032 [Eubacterium ventriosum ATCC 27560]	no hit
unigene1460	250	14.0788	no hit	no hit
unigene1461	262	8.09803	no hit	no hit
unigene1462	261	61.896	no hit	no hit
unigene1463	128	12.5837	no hit	no hit
unigene1464	457	5.86633	cytochrome p450 20a1-like	no hit
unigene1465	396	6.85061	gtpase imap family member 7	no hit
unigene1466	154	6.85464	no hit	no hit
unigene1467	242	13.7501	no hit	no hit
unigene1468	209	9.60398	no hit	no hit
unigene1469	240	8.94412	no hit	no hit
unigene1470	234	5.90135	no hit	no hit
unigene1471	221	7.28091	no hit	no hit
unigene1472	303	12.5427	no hit	no hit
unigene1473	273	4.77035	tyrosinase-related protein 1	gnl|BL_ORD_ID|21542gi|308153267|ref|NM_001002749.2| Danio rerio tyrosinase-related protein 1b (tyrp1b), mRNA
unigene1474	335	3.48502	upf0415 protein c7orf25 homolog	no hit
unigene1475	182	14.9071	no hit	no hit
unigene1476	241	16.9945	no hit	no hit
unigene1477	171	152.737	tripartite motif-containing protein 16	gnl|BL_ORD_ID|21590gi|310616717|ref|NM_001045270.2| Danio rerio finTRIM family, member 14 (ftr14), mRNA
unigene1478	505	3.71937	epsilon-sarcoglycan precursor	no hit
unigene1479	355	3.73208	no hit	gnl|BL_ORD_ID|10873gi|326674049|ref|XM_001920406.3| PREDICTED: Danio rerio im:7140700 (im:7140700), mRNA
unigene1480	1570	28.3141	nadh-cytochrome b5 reductase 3	gnl|BL_ORD_ID|22262gi|42476231|ref|NM_200189.2| Danio rerio cytochrome b5 reductase 1 (cyb5r1), mRNA
unigene1481	1490	10.9444	cxxc finger 1 (phd domain)	gnl|BL_ORD_ID|17448gi|41053354|ref|NM_200599.1| Danio rerio CXXC finger 1, like (cxxc1l), mRNA
unigene1482	330	9.08001	no hit	no hit
unigene1483	200	63.6472	no hit	no hit
unigene1484	550	7.39169	gdh 6pgl endoplasmic bifunctional	no hit
unigene1485	292	6.31269	prolyl 4-hydroxylase subunit alpha-2 precursor	no hit
unigene1486	321	3.86137	no hit	gnl|BL_ORD_ID|22966gi|148235454|ref|NM_001098180.1| Danio rerio SIN3 homolog A, transcription regulator (yeast) a (sin3aa), mRNA
unigene1487	220	14.145	no hit	no hit
unigene1488	247	16.0137	no hit	no hit
unigene1489	184	4.71896	no hit	no hit
unigene1490	259	12.5751	no hit	no hit
unigene1491	2084	155.751	5-aminolevulinate mitochondrial precursor	gnl|BL_ORD_ID|22450gi|41152047|ref|NM_201287.1| Danio rerio aminolevulinate, delta-, synthetase 1 (alas1), nuclear gene encoding mitochondrial protein, mRNA
unigene1492	209	8.48128	no hit	no hit
unigene1493	197	7.75894	no hit	no hit
unigene1494	207	15.1776	no hit	no hit
unigene1495	688	3.41962	ww domain-binding protein 11	no hit
unigene1496	256	12.0703	no hit	no hit
unigene1497	252	12.8855	no hit	no hit
unigene1498	367	3.84403	no hit	no hit
unigene1499	203	5.9909	no hit	no hit
unigene1500	130	9.87237	no hit	no hit
unigene1501	407	3.85359	no hit	no hit
unigene1502	390	17.7983	no hit	no hit
unigene1503	193	17.8523	no hit	no hit
unigene1504	704	10.6007	ldlr chaperone mesd-like	no hit
unigene1505	672	15.8305	no hit	no hit
unigene1506	445	6.48436	arp1 actin-related protein 1 homolog centractin alpha isoform cra_d	gnl|BL_ORD_ID|17182gi|47087046|ref|NM_213372.1| Danio rerio ARP1 actin-related protein 1, centractin (yeast) (actr1), mRNA
unigene1507	535	4.99156	haloacid dehalogenase-like hydrolase domain-containing protein 2	no hit
unigene1508	1370	7.18156	a chain exploitation of hydrogen bonding constraints and flat hydrophobic energy landscapes in pim-1 kinase needle screening and inhibitor design	gnl|BL_ORD_ID|18307gi|116517273|ref|NM_001077391.1| Danio rerio zgc:153997 (zgc:153997), mRNA
unigene1509	624	16.4627	no hit	no hit
unigene1510	559	6.04214	no hit	no hit
unigene1511	606	11.389	no hit	no hit
unigene1512	658	5.22397	no hit	gnl|BL_ORD_ID|21426gi|62955214|ref|NM_001017623.1| Danio rerio v-Ha-ras Harvey rat sarcoma viral oncogene homolog a (hrasa), mRNA
unigene1513	563	4.7923	hephaestin	gnl|BL_ORD_ID|10822gi|326673982|ref|XM_003199995.1| PREDICTED: Danio rerio hephaestin-like (LOC100535433), partial mRNA
unigene1514	549	28.7363	PREDICTED: uncharacterized protein DKFZp762I1415-like [Danio rerio]	no hit
unigene1515	339	4.40799	armadillo repeat-containing protein 8-like	no hit
unigene1516	799	6.36939	integrator complex subunit 12	no hit
unigene1517	362	4.99604	no hit	gnl|BL_ORD_ID|27985gi|396080309|ref|NM_001270571.1| Danio rerio bromodomain-containing 2a (brd2a), transcript variant 2, mRNA
unigene1518	452	5.51033	no hit	no hit
unigene1519	302	3.37138	no hit	no hit
unigene1520	1023	11.6538	no hit	gnl|BL_ORD_ID|15119gi|326679687|ref|XM_696267.5| PREDICTED: Danio rerio importin subunit alpha-1-like (LOC572542), mRNA
unigene1521	899	5.11338	transmembrane protein 165-like	no hit
unigene1522	692	10.75	no hit	gnl|BL_ORD_ID|1529gi|52218951|ref|NM_001004553.1| Danio rerio protein phosphatase 3 (formerly 2B), regulatory s1ubunit B, alpha isoform, b (ppp3r1b), mRNA
unigene1523	503	6.28756	myosin if	no hit
unigene1524	533	5.09117	no hit	no hit
unigene1525	704	6.61452	no hit	no hit
unigene1526	651	4.00045	tata element modulatory factor	no hit
unigene1527	1077	6.36144	transcription factor mitochondrial precursor	gnl|BL_ORD_ID|27123gi|116517271|ref|NM_001077389.1| Danio rerio transcription factor A, mitochondrial (tfam), nuclear gene encoding mitochondrial protein, mRNA
unigene1528	881	13.4425	secretory carrier membrane protein 2	gnl|BL_ORD_ID|17635gi|56797758|ref|NM_201194.1| Danio rerio secretory carrier membrane protein 2, like (scamp2l), transcript variant 2, mRNA
unigene1529	362	15.6206	no hit	no hit
unigene1530	641	6.63349	tripartite motif-containing protein 16-like	no hit
unigene1531	642	7.98283	aflatoxin b1 aldehyde reductase member 2	no hit
unigene1532	714	12.5811	novel protein	no hit
unigene1533	658	5.68321	neutrophil cytosol factor 2	no hit
unigene1534	821	4.25211	alternative oxidase	no hit
unigene1535	947	18.9675	adp-ribosylation factor-like protein 8b	gnl|BL_ORD_ID|23981gi|45387562|ref|NM_205566.1| Danio rerio ADP-ribosylation factor-like 8Ba (arl8ba), mRNA
unigene1536	470	5.12192	protein prrc2b-like	no hit
unigene1537	414	12.4919	no hit	no hit
unigene1538	541	4.27586	trna (guanine-n -)-methyltransferase b	no hit
unigene1539	1072	7.24431	methylglutaconyl- mitochondrial-like	gnl|BL_ORD_ID|665gi|57525814|ref|NM_001003576.1| Danio rerio AU RNA binding protein/enoyl-Coenzyme A hydratase (auh), nuclear gene encoding mitochondrial protein, mRNA
unigene1540	779	6.76203	cullin 2	gnl|BL_ORD_ID|14935gi|326679475|ref|XM_002666581.2| PREDICTED: Danio rerio cullin 2 (cul2), mRNA
unigene1541	208	8.83264	no hit	gnl|BL_ORD_ID|27344gi|50344987|ref|NM_001002166.1| Danio rerio lysine (K)-specific demethylase 5Bb (kdm5bb), mRNA
unigene1542	395	8.49175	PREDICTED: hypothetical protein LOC100003507 [Danio rerio]	no hit
unigene1543	624	52.6032	no hit	no hit
unigene1544	766	6.01497	multiple c2 and transmembrane domain-containing protein 2	no hit
unigene1545	676	122.871	selenoprotein k	no hit
unigene1546	661	12.4812	adp-ribosylation factor gtpase-activating protein 1-like isoform 1	no hit
unigene1547	553	18.7854	no hit	no hit
unigene1548	380	8.19795	no hit	no hit
unigene1549	748	8.58468	no hit	no hit
unigene1550	571	10.8429	no hit	no hit
unigene1551	752	4.78969	no hit	no hit
unigene1552	531	10.0389	no hit	no hit
unigene1553	590	274.277	proteasome maturation protein	gnl|BL_ORD_ID|27006gi|51010930|ref|NM_001003424.1| Danio rerio proteasome maturation protein (pomp), mRNA
unigene1554	233	7.6379	no hit	no hit
unigene1555	438	5.12561	no hit	no hit
unigene1556	806	6.49473	sphingomyelin phosphodiesterase 3	no hit
unigene1557	748	18.6749	no hit	no hit
unigene1558	383	4.93152	proton-coupled amino acid transporter 4	no hit
unigene1559	660	5.20401	myosin light chain smooth muscle	no hit
unigene1560	398	6.82674	cub domain-containing protein 2-like	gnl|BL_ORD_ID|3710gi|326664736|ref|XM_691061.4| PREDICTED: Danio rerio cubilin-like (LOC567759), mRNA
unigene1561	1447	8.11924	pre-mrna-processing factor 19	gnl|BL_ORD_ID|1075gi|41393098|ref|NM_201467.1| Danio rerio PRP19/PSO4 homolog (S. cerevisiae) (prp19), mRNA
unigene1562	811	6.51163	cyclin-dependent kinase 2-interacting protein	no hit
unigene1563	543	5.43385	gc-rich sequence dna-binding factor homolog	no hit
unigene1564	278	6.57696	diamine acetyltransferase 1	gnl|BL_ORD_ID|27924gi|154147633|ref|NM_001093748.2| Danio rerio spermidine/spermine N1-acetyl transferase 1b (sat1b), mRNA
unigene1565	551	19.509	no hit	no hit
unigene1566	624	5.68072	protein fam49b-like	no hit
unigene1567	523	19.7821	no hit	no hit
unigene1568	1260	32.28	proteasome ( macropain) 26s non- 4	gnl|BL_ORD_ID|608gi|62955224|ref|NM_001017624.1| Danio rerio proteasome (prosome, macropain) 26S subunit, non-ATPase, 4b (psmd4b), mRNA
unigene1569	577	15.1301	no hit	gnl|BL_ORD_ID|2390gi|148356264|ref|NM_198814.2| Danio rerio zinc-fingers and homeoboxes 2 (zhx2), mRNA
unigene1570	518	5.10108	golgi resident protein gcp60	gnl|BL_ORD_ID|2013gi|148227539|ref|NM_001089387.1| Danio rerio zgc:162964 (zgc:162964), mRNA
unigene1571	516	10.6167	no hit	no hit
unigene1572	1074	183.44	thy1 protein	no hit
unigene1573	1005	4.22913	no hit	no hit
unigene1574	882	4.59989	no hit	no hit
unigene1575	589	4.16566	no hit	no hit
unigene1576	436	4.58625	calnexin precursor	gnl|BL_ORD_ID|20218gi|47087434|ref|NM_213448.1| Danio rerio calnexin (canx), mRNA
unigene1577	250	4.61691	leucyl-trna cytoplasmic	no hit
unigene1578	401	10.3487	no hit	no hit
unigene1579	820	4.7992	protein fam98b-like	gnl|BL_ORD_ID|6179gi|326668183|ref|XM_002662160.2| PREDICTED: Danio rerio im:7138535 (im:7138535), mRNA
unigene1580	610	4.9124	no hit	gnl|BL_ORD_ID|25611gi|41054380|ref|NM_199707.1| Danio rerio elongation factor RNA polymerase II (ell), mRNA
unigene1581	553	3.87775	solute carrier family 20 (phosphate transporter) member 1	gnl|BL_ORD_ID|24918gi|47086850|ref|NM_212588.1| Danio rerio solute carrier family 20, member 1b (slc20a1b), mRNA
unigene1582	556	22.6127	dna-directed rna polymerases i and iii subunit rpac2	gnl|BL_ORD_ID|26814gi|51468042|ref|NM_001003888.1| Danio rerio polymerase (RNA) I polypeptide D (polr1d), mRNA
unigene1583	415	4.06541	upf0124 protein c13orf31-like	no hit
unigene1584	276	4.46079	neural wiskott-aldrich syndrome	no hit
unigene1585	676	5.66492	cklf-like marvel transmembrane domain-containing protein 7	gnl|BL_ORD_ID|25206gi|194294563|ref|NM_001130114.1| Danio rerio CKLF-like MARVEL transmembrane domain containing 7 (cmtm7), mRNA
unigene1586	649	8.49949	zgc:112982 protein	no hit
unigene1587	395	8.09492	no hit	no hit
unigene1588	597	14.4695	no hit	gnl|BL_ORD_ID|2590gi|47085698|ref|NM_212987.1| Danio rerio ubiquitin-conjugating enzyme E2Q family member 2 (ube2q2), mRNA
unigene1589	836	12.2042	acyl-coenzyme a short branched chain	no hit
unigene1590	914	36.9659	proteasome assembly chaperone 2	gnl|BL_ORD_ID|24915gi|54261764|ref|NM_213032.1| Danio rerio proteasome (prosome, macropain) assembly chaperone 2 (psmg2), mRNA
unigene1591	521	3.85633	dna topoisomerase 3-alpha	no hit
unigene1592	573	6.88221	no hit	no hit
unigene1593	410	4.55136	tetratricopeptide repeat protein 13	no hit
unigene1594	669	30.2272	no hit	no hit
unigene1595	602	6.77	upf0459 protein c19orf50 homolog	no hit
unigene1596	1108	18.0332	no hit	no hit
unigene1597	482	11.7584	no hit	no hit
unigene1598	803	4.68664	novel protein	no hit
unigene1599	372	12.3993	no hit	no hit
unigene1600	840	5.84963	ubr4 protein	gnl|BL_ORD_ID|14682gi|189535963|ref|XM_688055.3| PREDICTED: Danio rerio si:dkey-7c22.2 (si:dkey-7c22.2), mRNA
unigene1601	294	2.07522	no hit	no hit
unigene1602	997	6.50463	myb binding protein 1a	no hit
unigene1603	530	4.85261	transcription initiation protein spt3 homolog	no hit
unigene1604	373	2.7965	no hit	no hit
unigene1605	378	5.06436	hexaprenyldihydroxybenzoate mitochondrial	no hit
unigene1606	470	4.4168	autophagy-related protein 16-2-like	no hit
unigene1607	898	11.2534	poly	no hit
unigene1608	625	3.57014	no hit	no hit
unigene1609	628	5.4151	v-set domain containing t cell activation inhibitor 1	no hit
unigene1610	645	28.6891	no hit	gnl|BL_ORD_ID|2669gi|118150573|ref|NM_001077778.1| Danio rerio stromal membrane-associated protein 1 (smap1), mRNA
unigene1611	657	7.30462	phospholipase b-like 1-like	gnl|BL_ORD_ID|20477gi|195546815|ref|NM_001130791.1| Danio rerio phospholipase B domain containing 1 (plbd1), mRNA
unigene1612	227	17.5631	no hit	no hit
unigene1613	424	3.41544	shootin-1-like isoform 2	no hit
unigene1614	997	6.29455	dna (cytosine-5)-methyltransferase 1	gnl|BL_ORD_ID|25609gi|40538747|ref|NM_131189.1| Danio rerio DNA (cytosine-5-)-methyltransferase 1 (dnmt1), mRNA
unigene1615	486	36.2752	no hit	no hit
unigene1616	502	75.1825	reactive oxygen species modulator 1	no hit
unigene1617	945	6.55462	heat shock transcription factor 1	no hit
unigene1618	211	13.5576	no hit	no hit
unigene1619	490	6.87909	low-density lipoprotein receptor-related protein 1-like	no hit
unigene1620	133	21.4056	no hit	no hit
unigene1621	589	4.18551	no hit	no hit
unigene1622	354	11.9153	no hit	gnl|BL_ORD_ID|10987gi|326674187|ref|XM_003200038.1| PREDICTED: Danio rerio im:7135957 (im:7135957), mRNA
unigene1623	548	5.35033	translin	no hit
unigene1624	165	24.4113	no hit	no hit
unigene1625	1089	12.4919	u3 small nucleolar ribonucleoprotein protein imp4	gnl|BL_ORD_ID|1952gi|50540507|ref|NM_001002719.1| Danio rerio IMP4, U3 small nucleolar ribonucleoprotein, homolog (yeast) (imp4), mRNA
unigene1626	841	6.48035	carbonic anhydrase	no hit
unigene1627	489	4.54289	death effector domain-containing protein	gnl|BL_ORD_ID|2468gi|50540345|ref|NM_001002639.1| Danio rerio zgc:92202 (zgc:92202), mRNA
unigene1628	216	6.80416	no hit	no hit
unigene1629	105	4.52503	no hit	no hit
unigene1630	769	8.44171	serine threonine-protein kinase nek9	no hit
unigene1631	519	4.47584	PREDICTED: hypothetical protein LOC100705008 [Oreochromis niloticus]	no hit
unigene1632	475	5.22573	no hit	no hit
unigene1633	420	4.28417	ubiquitin-conjugating enzyme e2 t	no hit
unigene1634	429	4.70764	nucleolar and spindle-associated protein 1	no hit
unigene1635	601	6.78464	no hit	no hit
unigene1636	551	5.36486	eh domain-containing protein 3	no hit
unigene1637	522	8.24379	no hit	no hit
unigene1638	292	3.73828	no hit	no hit
unigene1639	220	5.09626	no hit	no hit
unigene1640	1098	13.8975	mps one binder kinase activator-like 1b	no hit
unigene1641	421	17.3452	na+ k+ alpha 1b polypeptide	gnl|BL_ORD_ID|17036gi|18858302|ref|NM_131690.1| Danio rerio ATPase, Na+/K+ transporting, alpha 1b polypeptide (atp1a1b), mRNA
unigene1642	301	7.06126	no hit	no hit
unigene1643	429	19.5226	no hit	no hit
unigene1644	326	6.38161	no hit	no hit
unigene1645	770	10.5953	no hit	no hit
unigene1646	268	13.48	no hit	no hit
unigene1647	208	7.50484	no hit	no hit
unigene1648	254	4.78177	no hit	no hit
unigene1649	187	6.11042	no hit	no hit
unigene1650	409	7.07322	no hit	gnl|BL_ORD_ID|2446gi|41054460|ref|NM_199661.1| Danio rerio STT3, subunit of the oligosaccharyltransferase complex, homolog B (S. cerevisiae) (stt3b), mRNA
unigene1651	147	7.64846	macrophage mannose receptor 1-like	gnl|BL_ORD_ID|13686gi|326677741|ref|XM_001337032.4| PREDICTED: Danio rerio secretory phospholipase A2 receptor-like (LOC796696), mRNA
unigene1652	200	63.1726	no hit	no hit
unigene1653	149	9.17078	no hit	no hit
unigene1654	142	13.6782	no hit	no hit
unigene1655	299	3.4577	no hit	no hit
unigene1656	182	14.7741	no hit	no hit
unigene1657	174	7.63481	no hit	no hit
unigene1658	295	4.43252	alpha-n-acetylgalactosaminide alpha- -sialyltransferase 2-like	no hit
unigene1659	185	6.86471	no hit	no hit
unigene1660	173	10.2461	no hit	no hit
unigene1661	190	6.15364	no hit	no hit
unigene1662	181	7.91977	no hit	no hit
unigene1663	206	7.25388	no hit	no hit
unigene1664	133	7.85666	no hit	no hit
unigene1665	154	8.02279	ccr4-not transcription complex subunit 1-like	gnl|BL_ORD_ID|24157gi|121582321|ref|NM_001079951.1| Danio rerio CCR4-NOT transcription complex, subunit 1 (cnot1), mRNA
unigene1666	726	3.75749	stromal interaction molecule 1 precursor	gnl|BL_ORD_ID|20530gi|113677985|ref|NM_001044799.1| Danio rerio stromal interaction molecule 1a (stim1a), mRNA
unigene1667	219	5.33551	no hit	no hit
unigene1668	784	6.40169	no hit	no hit
unigene1669	105	9.05005	no hit	no hit
unigene1670	255	8.71296	no hit	no hit
unigene1671	188	4.52798	leucine-rich repeat-containing protein 42	no hit
unigene1672	229	12.411	no hit	no hit
unigene1673	231	6.87802	synaptotagmin-like 1	no hit
unigene1674	183	6.77493	no hit	no hit
unigene1675	167	6.69513	no hit	gnl|BL_ORD_ID|16651gi|319996594|ref|NM_001168265.1| Danio rerio dual-specificity tyrosine-(Y)-phosphorylation regulated kinase 1B (dyrk1b), mRNA
unigene1676	184	13.7962	no hit	no hit
unigene1677	120	6.75198	no hit	no hit
unigene1678	221	5.98127	novel protein vertebrate fuse-binding protein-interacting repressor	gnl|BL_ORD_ID|16916gi|157743331|ref|NM_001105588.1| Danio rerio poly-U binding splicing factor a (puf60a), mRNA
unigene1679	165	11.4024	no hit	no hit
unigene1680	162	6.40146	caveolin 1	gnl|BL_ORD_ID|23786gi|45387882|ref|NM_205738.1| Danio rerio caveolin 3 (cav3), mRNA
unigene1681	150	6.68728	no hit	no hit
unigene1682	180	8.10112	peroxisomal membrane protein pex13-like	no hit
unigene1683	434	4.08088	caspase-1 precursor	no hit
unigene1684	159	17.1677	no hit	no hit
unigene1685	194	12.6965	no hit	no hit
unigene1686	204	10.1608	cyclin-t2 isoform 1	gnl|BL_ORD_ID|16907gi|301129211|ref|NM_199828.2| Danio rerio cyclin T2a (ccnt2a), transcript variant 2, mRNA
unigene1687	163	10.8433	cop9 signalosome complex subunit 1	gnl|BL_ORD_ID|580gi|118150527|ref|NM_001077759.1| Danio rerio G protein pathway suppressor 1 (gps1), mRNA
unigene1688	179	15.0395	no hit	no hit
unigene1689	570	5.74541	PREDICTED: hypothetical protein LOC100699880 [Oreochromis niloticus]	no hit
unigene1690	296	13.0623	no hit	no hit
unigene1691	185	14.9456	no hit	no hit
unigene1692	199	8.44498	novel protein vertebrate calpain family	no hit
unigene1693	162	6.41598	liver glycogen phosphorylase	gnl|BL_ORD_ID|2554gi|56606105|ref|NM_001008538.1| Danio rerio phosphorylase, glycogen; liver (Hers disease, glycogen storage disease type VI) (pygl), mRNA
unigene1694	201	24.4108	no hit	no hit
unigene1695	269	10.2356	no hit	no hit
unigene1696	393	10.7627	no hit	gnl|BL_ORD_ID|13700gi|326677761|ref|XM_003200859.1| PREDICTED: Danio rerio tuberous sclerosis 1 (tsc1), mRNA
unigene1697	206	4.76581	low-density lipoprotein receptor-related protein 10	gnl|BL_ORD_ID|7208gi|326669360|ref|XM_683767.5| PREDICTED: Danio rerio low-density lipoprotein receptor-related protein 10-like (LOC560361), mRNA
unigene1698	464	4.84576	no hit	no hit
unigene1699	174	8.80939	rho guanine nucleotide exchange factor 7-like	no hit
unigene1700	175	37.0181	no hit	no hit
unigene1701	183	8.76755	no hit	no hit
unigene1702	508	9.89459	zinc finger protein 395	gnl|BL_ORD_ID|1802gi|41056200|ref|NM_200108.1| Danio rerio zinc finger protein 395 (znf395), mRNA
unigene1703	458	4.87103	no hit	no hit
unigene1704	246	6.09966	no hit	no hit
unigene1705	203	9.20031	no hit	no hit
unigene1706	199	14.7407	no hit	no hit
unigene1707	200	8.35515	no hit	no hit
unigene1708	659	7.30619	probable palmitoyltransferase zdhhc16-like	gnl|BL_ORD_ID|23176gi|41054837|ref|NM_201042.1| Danio rerio zinc finger, DHHC domain containing 16a (zdhhc16a), mRNA
unigene1709	233	8.07139	no hit	no hit
unigene1710	172	16.4478	conserved hypothetical protein [Mollicutes bacterium D7]	no hit
unigene1711	147	6.55927	no hit	no hit
unigene1712	183	8.23592	testis-expressed sequence 10 protein homolog	no hit
unigene1713	189	6.84292	alanine-glyoxylate aminotransferase 2-like 2	gnl|BL_ORD_ID|17964gi|83025055|ref|NM_001037557.1| Danio rerio zgc:123007 (zgc:123007), mRNA
unigene1714	235	10.3035	protein amn1 homolog	no hit
unigene1715	216	7.11435	no hit	no hit
unigene1716	190	17.8748	no hit	gnl|BL_ORD_ID|12631gi|326676215|ref|XM_001919001.3| PREDICTED: Danio rerio si:ch211-272f3.4 (si:ch211-272f3.4), mRNA
unigene1717	295	3.17849	alpha-protein kinase 1	no hit
unigene1718	289	2.77338	novel protein vertebrate ubiquitin associated protein 2-like	no hit
unigene1719	153	8.50575	no hit	no hit
unigene1720	388	4.38531	glycerol-3-phosphate transporter	gnl|BL_ORD_ID|2359gi|55925366|ref|NM_001007439.1| Danio rerio zgc:101659 (zgc:101659), mRNA
unigene1721	219	6.86577	no hit	no hit
unigene1722	181	5.99917	splicing factor 3b subunit 3-like	gnl|BL_ORD_ID|22770gi|47087272|ref|NM_213503.1| Danio rerio splicing factor 3b, subunit 3 (sf3b3), mRNA
unigene1723	178	31.0257	no hit	no hit
unigene1724	505	4.52491	thioredoxin-related transmembrane protein 2	gnl|BL_ORD_ID|22704gi|50344881|ref|NM_001002113.1| Danio rerio thioredoxin-related transmembrane protein 2b (tmx2b), mRNA
unigene1725	188	6.28886	no hit	no hit
unigene1726	186	5.65463	no hit	no hit
unigene1727	545	9.51642	hematopoietic cell signal transducer precursor	no hit
unigene1728	170	7.83701	serine threonine-protein kinase plk1	no hit
unigene1729	201	18.1436	no hit	no hit
unigene1730	247	23.0916	no hit	no hit
unigene1731	208	12.1705	no hit	no hit
unigene1732	774	5.86087	zinc finger ccch domain-containing protein 15	no hit
unigene1733	169	5.90705	acyl-coenzyme a very long chain	no hit
unigene1734	192	8.79161	no hit	no hit
unigene1735	255	6.71746	no hit	no hit
unigene1736	622	22.7635	coiled-coil-helix-coiled-coil-helix domain-containing protein 7	no hit
unigene1737	193	9.4118	no hit	no hit
unigene1738	176	8.1828	no hit	no hit
unigene1739	177	9.51141	no hit	no hit
unigene1740	168	25.948	no hit	no hit
unigene1741	180	3.98191	myoferlin	gnl|BL_ORD_ID|10072gi|326672985|ref|XM_682373.5| PREDICTED: Danio rerio myoferlin (myof), mRNA
unigene1742	168	7.54852	no hit	no hit
unigene1743	194	13.5534	no hit	no hit
unigene1744	162	5.40293	zinc finger protein zxdc-like	no hit
unigene1745	105	21.9704	no hit	no hit
unigene1746	528	5.82112	nidogen 1	no hit
unigene1747	173	9.05811	no hit	no hit
unigene1748	160	6.5745	no hit	no hit
unigene1749	209	7.22511	serine threonine-protein kinase srpk1	no hit
unigene1750	224	10.0398	no hit	no hit
unigene1751	173	5.34577	no hit	no hit
unigene1752	183	7.70482	maternal embryonic leucine zipper kinase	no hit
unigene1753	252	7.35599	no hit	no hit
unigene1754	171	8.50721	no hit	gnl|BL_ORD_ID|4657gi|326666012|ref|XR_029755.5| PREDICTED: Danio rerio hypothetical LOC553490 (LOC553490), miscRNA
unigene1755	194	4.83208	5-aminolevulinate erythroid- mitochondrial-like	no hit
unigene1756	205	9.20814	mitogen-activated protein kinase kinase kinase kinase 5	no hit
unigene1757	228	6.59968	no hit	no hit
unigene1758	182	4.70086	transcription termination factor 1-like	no hit
unigene1759	191	8.77744	no hit	no hit
unigene1760	147	13.5247	no hit	no hit
unigene1761	181	8.6911	no hit	no hit
unigene1762	477	3.06968	no hit	no hit
unigene1763	210	28.8073	no hit	no hit
unigene1764	186	7.59264	hypothetical protein CCM_09678 [Cordyceps militaris CM01]	no hit
unigene1765	188	11.4457	no hit	no hit
unigene1766	939	7.7762	cd83	no hit
unigene1767	154	12.6868	ptk9 protein tyrosine kinase 9	no hit
unigene1768	300	2.05759	no hit	no hit
unigene1769	172	19.9753	no hit	no hit
unigene1770	554	11.7411	tyrosyl-dna phosphodiesterase 2	no hit
unigene1771	193	11.318	no hit	no hit
unigene1772	213	11.7332	n-acetylglucosaminyl-phosphatidylinositol de-n-acetylase-like	no hit
unigene1773	282	9.1973	fucu homolog	gnl|BL_ORD_ID|28316gi|54633337|ref|NM_001004530.1| Danio rerio fucose mutarotase (fuom), mRNA
unigene1774	226	13.537	no hit	no hit
unigene1775	189	5.59875	bcl10-interacting card protein	gnl|BL_ORD_ID|9302gi|292619058|ref|XR_082630.1| PREDICTED: Danio rerio similar to chromosome 9 open reading frame 89 (LOC557314), miscRNA
unigene1776	375	9.63214	no hit	no hit
unigene1777	197	17.914	#NAME?	no hit
unigene1778	117	22.2342	no hit	no hit
unigene1779	257	4.64907	no hit	no hit
unigene1780	151	7.15006	no hit	no hit
unigene1781	510	7.8752	no hit	no hit
unigene1782	168	18.085	no hit	no hit
unigene1783	130	8.2672	no hit	no hit
unigene1784	189	8.58475	tetratricopeptide repeat protein 36	no hit
unigene1785	126	8.02018	no hit	no hit
unigene1786	178	11.5118	no hit	no hit
unigene1787	120	10.6102	no hit	no hit
unigene1788	321	3.26357	dmx-like 1	no hit
unigene1789	218	8.30672	subfamily member 12	gnl|BL_ORD_ID|26502gi|47086718|ref|NM_212659.1| Danio rerio DnaJ (Hsp40) homolog, subfamily B, member 12a (dnajb12a), mRNA
unigene1790	324	9.89577	40s ribosomal protein s17	gnl|BL_ORD_ID|19662gi|61806481|ref|NM_001013455.1| Danio rerio zgc:114188 (zgc:114188), mRNA
unigene1791	111	8.59675	no hit	no hit
unigene1792	108	11.7528	no hit	no hit
unigene1793	135	6.37668	no hit	no hit
unigene1794	133	6.84289	no hit	no hit
unigene1795	168	6.29044	ktel (lys-tyr-glu-leu) containing 1	no hit
unigene1796	158	7.62553	no hit	no hit
unigene1797	623	3.33867	novel protein	gnl|BL_ORD_ID|19650gi|320089586|ref|NM_001201568.1| Danio rerio si:dkey-5i3.5 (si:dkey-5i3.5), mRNA
unigene1798	157	8.79909	transmembrane and ubiquitin-like domain-containing protein 2	no hit
unigene1799	153	14.7301	apoptosis-inducing factor 2	gnl|BL_ORD_ID|16611gi|317108138|ref|NM_001200010.1| Danio rerio apoptosis-inducing factor, mitochondrion-associated 2 (LOC557507), nuclear gene encoding mitochondrial protein, mRNA
unigene1800	118	19.6769	no hit	no hit
unigene1801	246	7.35142	no hit	gnl|BL_ORD_ID|25280gi|339895821|ref|NM_181765.2| Danio rerio annexin A11a (anxa11a), transcript variant 1, mRNA
unigene1802	224	5.40592	epidermal growth factor receptor	no hit
unigene1803	918	9.45995	mps one binder kinase activator-like 2a	gnl|BL_ORD_ID|21666gi|41054362|ref|NM_199716.1| Danio rerio MOB kinase activator 3A (mob3a), mRNA
unigene1804	187	6.73919	methionine synthase	no hit
unigene1805	123	12.1228	no hit	no hit
unigene1806	132	7.99056	no hit	no hit
unigene1807	188	4.77953	novel protein	gnl|BL_ORD_ID|8165gi|326670575|ref|XM_002663346.2| PREDICTED: Danio rerio hypothetical protein LOC100330300 (LOC100330300), mRNA
unigene1808	183	3.74189	no hit	no hit
unigene1809	168	5.50413	glycogen debranching enzyme	no hit
unigene1810	107	5.59279	no hit	no hit
unigene1811	261	6.51948	yrinic acid -diamide mitochondrial precursor	no hit
unigene1812	138	17.5411	no hit	no hit
unigene1813	585	10.2209	dcn1-like protein 1	gnl|BL_ORD_ID|673gi|41054276|ref|NM_199772.1| Danio rerio DCN1, defective in cullin neddylation 1, domain containing 1 (S. cerevisiae) (dcun1d1), mRNA
unigene1814	610	20.7078	no hit	no hit
unigene1815	158	12.4136	no hit	no hit
unigene1816	297	5.2647	ubiquitin carboxyl-terminal hydrolase 40	gnl|BL_ORD_ID|6388gi|326668461|ref|XM_001921318.3| PREDICTED: Danio rerio ubiquitin specific peptidase 40 (usp40), mRNA
unigene1817	193	11.8232	no hit	no hit
unigene1818	103	8.67686	no hit	no hit
unigene1819	704	7.97196	protein sco1 mitochondrial-like	gnl|BL_ORD_ID|4950gi|326666359|ref|XR_082635.2| PREDICTED: Danio rerio similar to SCO cytochrome oxidase deficient homolog 1 (LOC796572), miscRNA
unigene1820	500	3.22018	no hit	no hit
unigene1821	159	6.08361	no hit	no hit
unigene1822	354	6.38956	no hit	no hit
unigene1823	113	15.6773	dehydrodolichyl diphosphate synthase	no hit
unigene1824	238	3.35519	sodium bicarbonate transporter-like protein 11	gnl|BL_ORD_ID|21327gi|229577135|ref|NM_001159828.1| Danio rerio solute carrier family 4, sodium borate transporter, member 11 (slc4a11), mRNA
unigene1825	135	13.6873	no hit	no hit
unigene1826	179	8.19275	no hit	no hit
unigene1827	175	6.34168	no hit	no hit
unigene1828	168	11.9518	no hit	no hit
unigene1829	150	8.06408	no hit	no hit
unigene1830	169	4.81891	extracellular calcium-sensing receptor-like	no hit
unigene1831	220	8.7011	no hit	no hit
unigene1832	109	12.7406	no hit	no hit
unigene1833	160	8.9988	no hit	no hit
unigene1834	202	5.59706	no hit	no hit
unigene1835	157	7.72093	no hit	no hit
unigene1836	131	7.07753	PREDICTED: hypothetical protein LOC100538131 [Danio rerio]	no hit
unigene1837	108	6.29616	no hit	no hit
unigene1838	238	6.28002	no hit	no hit
unigene1839	109	6.96477	transmembrane protein 69	no hit
unigene1840	128	7.45842	no hit	no hit
unigene1841	298	6.94298	no hit	no hit
unigene1842	248	4.30448	no hit	no hit
unigene1843	201	5.33924	no hit	no hit
unigene1844	149	15.4101	no hit	no hit
unigene1845	121	53.8504	no hit	no hit
unigene1846	155	5.15734	no hit	no hit
unigene1847	134	5.983	tyrosine-protein kinase 223	no hit
unigene1848	112	9.16425	rho gtpase-activating protein 32	no hit
unigene1849	115	7.41113	no hit	no hit
unigene1850	146	14.1456	no hit	no hit
unigene1851	164	3.06895	novel protein	no hit
unigene1852	167	7.00061	no hit	no hit
unigene1853	371	2.82045	no hit	no hit
unigene1854	698	5.85031	novel protein	no hit
unigene1855	422	6.07916	serine protease 27-like	gnl|BL_ORD_ID|20248gi|168823486|ref|NM_001114904.1| Danio rerio zgc:171509 (zgc:171509), mRNA
unigene1856	228	7.25126	no hit	no hit
unigene1857	139	8.9817	dnaj homolog subfamily c member 1	no hit
unigene1858	111	6.17403	no hit	no hit
unigene1859	171	11.5549	no hit	gnl|BL_ORD_ID|16786gi|121583963|ref|NM_001080008.1| Danio rerio zgc:153972 (zgc:153972), mRNA
unigene1860	180	12.8728	no hit	no hit
unigene1861	121	4.73866	no hit	no hit
unigene1862	469	4.03933	PREDICTED: hypothetical protein LOC100537913 [Danio rerio]	no hit
unigene1863	158	5.85215	no hit	no hit
unigene1864	121	15.1274	no hit	gnl|BL_ORD_ID|16490gi|47086420|ref|NM_212808.1| Danio rerio zgc:85696 (zgc:85696), mRNA
unigene1865	256	3.98928	spry domain-containing socs box protein 4-like	no hit
unigene1866	106	12.2289	no hit	no hit
unigene1867	144	7.05587	no hit	no hit
unigene1868	115	2080.91	hypothetical protein MTR_029s0005 [Medicago truncatula]	no hit
unigene1869	154	6.52869	no hit	no hit
unigene1870	275	10.2163	no hit	no hit
unigene1871	222	6.8266	no hit	no hit
unigene1872	144	9.61352	no hit	no hit
unigene1873	207	14.0429	no hit	no hit
unigene1874	172	11.1336	caspase b	no hit
unigene1875	188	3.89909	no hit	no hit
unigene1876	157	10.2357	no hit	no hit
unigene1877	146	14.5386	no hit	no hit
unigene1878	148	9.32196	no hit	no hit
unigene1879	208	11.9677	no hit	no hit
unigene1880	286	7.6826	no hit	no hit
unigene1881	637	9.23818	bicaudal d-related protein 2	no hit
unigene1882	139	7.8302	no hit	no hit
unigene1883	201	8.63459	no hit	no hit
unigene1884	168	23.4319	no hit	no hit
unigene1885	149	13.7362	no hit	no hit
unigene1886	135	10.3012	no hit	no hit
unigene1887	169	12.5913	no hit	no hit
unigene1888	192	15.4378	no hit	no hit
unigene1889	156	23.8233	no hit	no hit
unigene1890	166	10.9467	no hit	no hit
unigene1891	161	9.57053	no hit	no hit
unigene1892	184	9.46026	no hit	no hit
unigene1893	599	7.70422	28s ribosomal protein mitochondrial-like	gnl|BL_ORD_ID|10881gi|326674058|ref|XM_003200011.1| PREDICTED: Danio rerio 28S ribosomal protein S22, mitochondrial-like (LOC100537304), mRNA
unigene1894	155	6.63105	no hit	no hit
unigene1895	183	12.5344	no hit	no hit
unigene1896	184	13.7966	no hit	no hit
unigene1897	111	8.20794	probable dolichyl pyrophosphate glc1man9 c2 alpha- -glucosyltransferase	no hit
unigene1898	257	12.7166	no hit	no hit
unigene1899	284	3.01108	f-box-like wd repeat-containing protein tbl1x	no hit
unigene1900	180	5.7669	ring finger protein 213-like	no hit
unigene1901	164	7.08787	no hit	no hit
unigene1902	153	5.10345	no hit	no hit
unigene1903	171	18.2297	no hit	no hit
unigene1904	170	5.38587	no hit	no hit
unigene1905	160	8.20645	no hit	no hit
unigene1906	168	65.6048	goose-type lysozyme 1	no hit
unigene1907	817	8.15455	amyloid-like protein 2-like	gnl|BL_ORD_ID|28133gi|172088042|ref|NM_001123012.1| Danio rerio amyloid beta (A4) precursor-like protein 2 (aplp2), mRNA
unigene1908	142	15.4935	no hit	no hit
unigene1909	127	6.75006	no hit	no hit
unigene1910	206	14.7511	no hit	no hit
unigene1911	238	7.28921	no hit	no hit
unigene1912	281	5.23189	matrix metalloproteinase 2	gnl|BL_ORD_ID|26264gi|37620186|ref|NM_198067.1| Danio rerio matrix metalloproteinase 2 (mmp2), mRNA
unigene1913	723	5.44891	growth factor receptor-bound protein 2	gnl|BL_ORD_ID|26039gi|54261768|ref|NM_213035.1| Danio rerio growth factor receptor-bound protein 2b (grb2b), mRNA
unigene1914	196	16.1471	no hit	no hit
unigene1915	522	9.95335	no hit	no hit
unigene1916	373	7.33127	no hit	no hit
unigene1917	143	6.38027	no hit	no hit
unigene1918	113	6.34556	no hit	no hit
unigene1919	161	9.57053	no hit	no hit
unigene1920	194	10.3411	no hit	no hit
unigene1921	182	4.29793	myozenin 2	gnl|BL_ORD_ID|17545gi|41053811|ref|NM_200899.1| Danio rerio myozenin 2a (myoz2a), mRNA
unigene1922	179	10.5516	no hit	no hit
unigene1923	132	14.9477	no hit	no hit
unigene1924	136	5.30991	PREDICTED: caspase-3-like [Danio rerio]	no hit
unigene1925	157	40.7752	no hit	no hit
unigene1926	518	28.3377	no hit	gnl|BL_ORD_ID|22927gi|41055635|ref|NM_200949.1| Danio rerio zinc finger, AN1-type domain 5b (zfand5b), mRNA
unigene1927	154	25.9341	no hit	no hit
unigene1928	232	7.04802	no hit	no hit
unigene1929	137	7.12697	no hit	no hit
unigene1930	140	6.12411	no hit	no hit
unigene1931	120	40.1897	no hit	no hit
unigene1932	156	12.5481	no hit	no hit
unigene1933	142	8.14519	abl interactor 1	no hit
unigene1934	127	9.00008	kynurenine alpha-aminoadipate mitochondrial-like	no hit
unigene1935	182	6.30963	no hit	no hit
unigene1936	131	1.65955	no hit	no hit
unigene1937	128	17.6853	no hit	no hit
unigene1938	458	8.33595	14 kda phosphohistidine phosphatase	no hit
unigene1939	199	7.37036	actinin alpha 3b	gnl|BL_ORD_ID|19269gi|153791914|ref|NM_001100101.1| Danio rerio zgc:165653 (zgc:165653), mRNA
unigene1940	133	6.58844	no hit	no hit
unigene1941	135	9.91293	no hit	no hit
unigene1942	731	5.78633	riken cdna 2410002o22 isoform cra_d	no hit
unigene1943	327	3.07735	protein fat-free homolog	no hit
unigene1944	138	5.37201	no hit	no hit
unigene1945	179	30.7326	no hit	no hit
unigene1946	229	5.30292	no hit	no hit
unigene1947	110	5.60053	no hit	no hit
unigene1948	257	6.86595	no hit	no hit
unigene1949	145	17.9158	no hit	no hit
unigene1950	167	10.0236	no hit	no hit
unigene1951	157	10.0606	no hit	no hit
unigene1952	198	4.18141	fish virus induced trim protein	no hit
unigene1953	251	4.56839	no hit	no hit
unigene1954	175	11.5634	no hit	no hit
unigene1955	209	5.66589	no hit	gnl|BL_ORD_ID|494gi|297139725|ref|NM_001042744.2| Danio rerio TAF3 RNA polymerase II, TATA box binding protein (TBP)-associated facto (taf3), mRNA
unigene1956	230	5.08878	no hit	no hit
unigene1957	143	6.07418	no hit	no hit
unigene1958	445	4.08116	no hit	no hit
unigene1959	148	6.86914	no hit	no hit
unigene1960	182	11.0134	no hit	no hit
unigene1961	267	6.79513	no hit	no hit
unigene1962	152	7.08599	no hit	no hit
unigene1963	252	11.7338	no hit	no hit
unigene1964	272	6.48301	no hit	no hit
unigene1965	261	8.11736	no hit	no hit
unigene1966	711	9.06513	syntaxin-11	no hit
unigene1967	416	6.96626	lysozyme c	no hit
unigene1968	360	7.22009	no hit	no hit
unigene1969	437	6.9777	transmembrane protein 168-like	no hit
unigene1970	337	6.18722	arf-gap with coiled- ank repeat and ph domain-containing protein 3	no hit
unigene1971	275	7.59633	no hit	no hit
unigene1972	196	5.16717	no hit	gnl|BL_ORD_ID|12982gi|326676723|ref|XM_691473.5| PREDICTED: Danio rerio AT rich interactive domain 1Ab (SWI-like) (arid1ab), mRNA
unigene1973	325	11.1584	no hit	no hit
unigene1974	390	2.57036	zinc finger fyve domain-containing protein 19-like	no hit
unigene1975	279	10.3508	no hit	no hit
unigene1976	365	9.83966	no hit	no hit
unigene1977	289	6.48857	no hit	no hit
unigene1978	389	9.74197	secretory carrier-associated membrane protein 3-like	no hit
unigene1979	381	8.34832	no hit	no hit
unigene1980	542	12.7324	cornifelin homolog b	no hit
unigene1981	301	12.409	no hit	no hit
unigene1982	409	5.53424	no hit	no hit
unigene1983	821	7.71856	3-hydroxyisobutyryl- mitochondrial	gnl|BL_ORD_ID|27435gi|62122812|ref|NM_001014316.1| Danio rerio 3-hydroxyisobutyryl-Coenzyme A hydrolase (hibch), nuclear gene encoding mitochondrial protein, mRNA
unigene1984	408	2.91272	nf-kappa-b inhibitor beta-like	no hit
unigene1985	221	4.86692	no hit	no hit
unigene1986	329	4.88206	pyruvate carboxylase	no hit
unigene1987	324	2.49232	no hit	no hit
unigene1988	406	4.64931	leucine-rich repeat-containing protein 45	no hit
unigene1989	203	7.35939	no hit	no hit
unigene1990	728	9.20898	no hit	gnl|BL_ORD_ID|2076gi|41056234|ref|NM_200120.1| Danio rerio signal transducing adaptor molecule (SH3 domain and ITAM motif) 1 (stam), mRNA
unigene1991	155	8.62805	retinol binding protein cellular	no hit
unigene1992	154	10.8321	no hit	no hit
unigene1993	422	4.38302	coiled-coil domain-containing protein 127-like	no hit
unigene1994	184	7.22711	no hit	no hit
unigene1995	342	20.185	no hit	gnl|BL_ORD_ID|2771gi|50540527|ref|NM_001002729.1| Danio rerio WD repeat domain, phosphoinositide interacting 2 (wipi2), mRNA
unigene1996	374	9.41797	no hit	no hit
unigene1997	391	13.6781	no hit	no hit
unigene1998	273	11.1452	no hit	no hit
unigene1999	170	7.89218	no hit	no hit
[truncated: 38,365 more rows]
