# Supplementary material for: De Novo Assembly of Mud Loach (Misgurnus anguillicaudatus) Skin Transcriptome to Identify Putative Genes Involved in Immunity and Epidermal Mucus Secretion
Source: PLoS One. 2013 Feb 20;8(2):e56998. doi: 10.1371/journal.pone.0056998 (PMC3577766; doi:10.1371/journal.pone.0056998)
Supplement: Table S5 — Summary of unigenes involved in the KEGG pathways and KO categories. (XLSX) [file pone.0056998.s006.xlsx]

## Sheet: Sheet1
A	Metabolism	1787
B	Carbohydrate Metabolism	456
C	Glycolysis / Gluconeogenesis	102
C	Citrate cycle (TCA cycle)	61
C	Pentose phosphate pathway	59
C	Pentose and glucuronate interconversions	35
C	Fructose and mannose metabolism	67
C	Galactose metabolism	55
C	Ascorbate and aldarate metabolism	25
C	Starch and sucrose metabolism	63
C	Amino sugar and nucleotide sugar metabolism	84
C	Pyruvate metabolism	59
C	Glyoxylate and dicarboxylate metabolism	61
C	Propanoate metabolism	56
C	Butanoate metabolism	30
C	Inositol phosphate metabolism	58
B	Energy Metabolism	338
C	Oxidative phosphorylation	180
C	Carbon fixation in photosynthetic organisms	54
C	Carbon fixation pathways in prokaryotes	33
C	Methane metabolism	53
C	Nitrogen metabolism	22
C	Sulfur metabolism	6
B	Lipid Metabolism	354
C	Fatty acid biosynthesis	5
C	Fatty acid elongation	36
C	Fatty acid metabolism	72
C	Synthesis and degradation of ketone bodies	7
C	Steroid biosynthesis	13
C	Primary bile acid biosynthesis	23
C	Steroid hormone biosynthesis	26
C	Glycerolipid metabolism	53
C	Glycerophospholipid metabolism	70
C	Ether lipid metabolism	33
C	Sphingolipid metabolism	62
C	Arachidonic acid metabolism	41
C	Linoleic acid metabolism	9
C	alpha-Linolenic acid metabolism	10
C	Biosynthesis of unsaturated fatty acids	24
B	Nucleotide Metabolism	230
C	Purine metabolism	186
C	Pyrimidine metabolism	133
B	Amino Acid Metabolism	338
C	Alanine, aspartate and glutamate metabolism	55
C	Glycine, serine and threonine metabolism	46
C	Cysteine and methionine metabolism	50
C	Valine, leucine and isoleucine degradation	84
C	Valine, leucine and isoleucine biosynthesis	5
C	Lysine biosynthesis	6
C	Lysine degradation	61
C	Arginine and proline metabolism	81
C	Histidine metabolism	23
C	Tyrosine metabolism	31
C	Phenylalanine metabolism	17
C	Tryptophan metabolism	59
C	Phenylalanine, tyrosine and tryptophan biosynthesis	9
B	Metabolism of Other Amino Acids	136
C	beta-Alanine metabolism	42
C	Taurine and hypotaurine metabolism	6
C	Phosphonate and phosphinate metabolism	7
C	Selenocompound metabolism	23
C	Cyanoamino acid metabolism	6
C	Glutathione metabolism	56
B	Glycan Biosynthesis and Metabolism	236
C	N-Glycan biosynthesis	63
C	Various types of N-glycan biosynthesis	50
C	Mucin type O-glycan biosynthesis	37
C	Other types of O-glycan biosynthesis	36
C	Glycosaminoglycan biosynthesis - chondroitin sulfate	5
C	Glycosaminoglycan biosynthesis - heparan sulfate	8
C	Glycosaminoglycan biosynthesis - keratan sulfate	18
C	Glycosaminoglycan degradation	25
C	Glycosylphosphatidylinositol(GPI)-anchor biosynthesis	18
C	Glycosphingolipid biosynthesis - lacto and neolacto series	22
C	Glycosphingolipid biosynthesis - globo series	13
C	Glycosphingolipid biosynthesis - ganglio series	18
C	Other glycan degradation	40
B	Metabolism of Cofactors and Vitamins	208
C	Thiamine metabolism	7
C	Riboflavin metabolism	14
C	Vitamin B6 metabolism	6
C	Nicotinate and nicotinamide metabolism	32
C	Pantothenate and CoA biosynthesis	13
C	Folate biosynthesis	16
C	One carbon pool by folate	25
C	Retinol metabolism	34
C	Porphyrin and chlorophyll metabolism	65
C	Ubiquinone and other terpenoid-quinone biosynthesis	10
B	Metabolism of Terpenoids and Polyketides	49
C	Terpenoid backbone biosynthesis	31
C	Limonene and pinene degradation	8
B	Biosynthesis of Other Secondary Metabolites	39
C	Isoquinoline alkaloid biosynthesis	11
C	Tropane, piperidine and pyridine alkaloid biosynthesis	9
C	Caffeine metabolism	9
C	Streptomycin biosynthesis	12
C	Butirosin and neomycin biosynthesis	8
B	Xenobiotics Biodegradation and Metabolism	128
C	Benzoate degradation	23
C	Aminobenzoate degradation	18
C	Chloroalkane and chloroalkene degradation	11
C	Styrene degradation	5
C	Atrazine degradation	5
C	Caprolactam degradation	15
C	Metabolism of xenobiotics by cytochrome P450	41
C	Drug metabolism - cytochrome P450	37
C	Drug metabolism - other enzymes	47
A	Genetic Information Processing	1889
B	Transcription	322
C	RNA polymerase	36
C	Basal transcription factors	49
C	Spliceosome	237
B	Translation	763
C	Ribosome	228
C	Aminoacyl-tRNA biosynthesis	79
C	RNA transport	257
C	mRNA surveillance pathway	136
C	Ribosome biogenesis in eukaryotes	114
B	Folding, Sorting and Degradation	716
C	Protein export	28
C	Protein processing in endoplasmic reticulum	291
C	SNARE interactions in vesicular transport	38
C	Ubiquitin mediated proteolysis	213
C	Sulfur relay system	13
C	Proteasome	78
C	RNA degradation	103
B	Replication and Repair	189
C	DNA replication	64
C	Base excision repair	45
C	Nucleotide excision repair	75
C	Mismatch repair	31
C	Homologous recombination	28
C	Non-homologous end-joining	25
C	Fanconi anemia pathway	41
A	Environmental Information Processing	1110
B	Membrane Transport	42
C	ABC transporters	38
B	Signal Transduction	808
C	Two-component system	20
C	MAPK signaling pathway	240
C	MAPK signaling pathway - fly	17
C	signaling pathway - yeast	27
C	ErbB signaling pathway	82
C	Wnt signaling pathway	124
C	Notch signaling pathway	42
C	Hedgehog signaling pathway	26
C	TGF-beta signaling pathway	78
C	VEGF signaling pathway	91
C	Jak-STAT signaling pathway	88
C	NF-kappa B signaling pathway	115
C	Calcium signaling pathway	122
C	Phosphatidylinositol signaling system	78
C	mTOR signaling pathway	77
B	Signaling Molecules and Interaction	335
C	Neuroactive ligand-receptor interaction	38
C	Cytokine-cytokine receptor interaction	112
C	ECM-receptor interaction	86
C	Cell adhesion molecules (CAMs)	112
A	Cellular Processes	1638
B	Transport and Catabolism	783
C	Endocytosis	264
C	Phagosome	264
C	Lysosome	189
C	Peroxisome	94
C	Regulation of autophagy	34
B	Cell Motility	271
C	Regulation of actin cytoskeleton	271
B	Cell Growth and Death	426
C	Cell cycle	152
C	Cell cycle - yeast	125
C	Cell cycle - Caulobacter	9
C	Meiosis - yeast	87
C	Oocyte meiosis	140
C	Apoptosis	121
C	p53 signaling pathway	87
B	Cell Communication	532
C	Focal adhesion	295
C	Adherens junction	145
C	Tight junction	226
C	Gap junction	80
A	Organismal Systems	1796
B	Immune System	866
C	Hematopoietic cell lineage	29
C	Complement and coagulation cascades	50
C	Toll-like receptor signaling pathway	114
C	NOD-like receptor signaling pathway	73
C	RIG-I-like receptor signaling pathway	85
C	Cytosolic DNA-sensing pathway	52
C	Natural killer cell mediated cytotoxicity	117
C	Antigen processing and presentation	139
C	T cell receptor signaling pathway	141
C	B cell receptor signaling pathway	91
C	Fc epsilon RI signaling pathway	85
C	Fc gamma R-mediated phagocytosis	145
C	Leukocyte transendothelial migration	216
C	Intestinal immune network for IgA production	55
C	Chemokine signaling pathway	208
B	Endocrine System	452
C	Insulin signaling pathway	171
C	Adipocytokine signaling pathway	82
C	PPAR signaling pathway	80
C	GnRH signaling pathway	102
C	Progesterone-mediated oocyte maturation	101
C	Melanogenesis	76
C	Renin-angiotensin system	16
B	Circulatory System	208
C	Cardiac muscle contraction	107
C	Vascular smooth muscle contraction	100
B	Digestive System	304
C	Salivary secretion	63
C	Gastric acid secretion	72
C	Pancreatic secretion	85
C	Bile secretion	58
C	Carbohydrate digestion and absorption	46
C	Protein digestion and absorption	78
C	Fat digestion and absorption	26
C	Vitamin digestion and absorption	8
C	Mineral absorption	60
B	Excretory System	163
C	Vasopressin-regulated water reabsorption	47
C	Aldosterone-regulated sodium reabsorption	38
C	Endocrine and other factor-regulated calcium reabsorption	60
C	Proximal tubule bicarbonate reclamation	38
C	Collecting duct acid secretion	33
B	Nervous System	365
C	Glutamatergic synapse	67
C	GABAergic synapse	49
C	Cholinergic synapse	78
C	Dopaminergic synapse	116
C	Serotonergic synapse	81
C	Long-term potentiation	71
C	Long-term depression	54
C	Retrograde endocannabinoid signaling	61
C	Synaptic vesicle cycle	63
C	Neurotrophin signaling pathway	129
B	Sensory System	66
C	Phototransduction	24
C	Phototransduction - fly	46
C	Olfactory transduction	19
C	Taste transduction	15
B	Development	259
C	Dorso-ventral axis formation	20
C	Axon guidance	103
C	Osteoclast differentiation	163
B	Environmental Adaptation	72
C	Circadian rhythm - mammal	34
C	Circadian rhythm - fly	13
C	Circadian rhythm - plant	6
C	Plant-pathogen interaction	29
