# Supplementary material for: De Novo Assembly of Mud Loach (Misgurnus anguillicaudatus) Skin Transcriptome to Identify Putative Genes Involved in Immunity and Epidermal Mucus Secretion
Source: PLoS One. 2013 Feb 20;8(2):e56998. doi: 10.1371/journal.pone.0056998 (PMC3577766; doi:10.1371/journal.pone.0056998)
Supplement: Table S6 — Non-coding RNAs identified through searching against Rfam database. (XLSX) [file pone.0056998.s007.xlsx]

## Sheet: Sheet1
query name	target name	accession	mdl	mdl from	mdl to	seq from	seq to	strand	score	E-value	description of target
unigene26263	PK-BYV	RF01100	cm	1	40	41	4	-	21.2	0.0043	3'-terminal pseudoknot in BYV
unigene572	5_8S_rRNA	RF00002	cm	1	154	669	516	-	143.4	6.1e-22	5.8S ribosomal RNA
unigene36440	5_8S_rRNA	RF00002	cm	29	154	126	1	-	77.4	2e-12	5.8S ribosomal RNA
unigene36052	5_8S_rRNA	RF00002	cm	10	123	114	1	-	70.3	2.5e-11	5.8S ribosomal RNA
unigene275	5_8S_rRNA	RF00002	cm	4	154	165	12	-	103.3	1.9e-16	5.8S ribosomal RNA
unigene35998	5_8S_rRNA	RF00002	cm	34	149	122	1	-	56.9	3.7e-09	5.8S ribosomal RNA
unigene35999	5_8S_rRNA	RF00002	cm	34	139	103	1	-	48.7	6.4e-08	5.8S ribosomal RNA
unigene35393	5S_rRNA	RF00001	cm	10	109	100	1	-	71.1	7.8e-16	5S ribosomal RNA
unigene2503	5S_rRNA	RF00001	cm	1	119	148	264	+	67.9	3e-14	5S ribosomal RNA
unigene10682	5S_rRNA	RF00001	cm	6	113	113	5	-	59.3	9.2e-13	5S ribosomal RNA
unigene6770	5S_rRNA	RF00001	cm	1	119	1	117	+	60.9	4e-13	5S ribosomal RNA
unigene35911	5S_rRNA	RF00001	cm	6	113	112	5	-	81.3	2.1e-18	5S ribosomal RNA
unigene3937	5S_rRNA	RF00001	cm	5	119	158	46	-	57.3	4.4e-12	5S ribosomal RNA
unigene36096	5S_rRNA	RF00001	cm	13	119	106	2	-	40.6	5.6e-08	5S ribosomal RNA
unigene22730	5S_rRNA	RF00001	cm	1	119	148	264	+	67.9	2.4e-14	5S ribosomal RNA
unigene35902	5S_rRNA	RF00001	cm	5	119	1	109	+	63.7	6.8e-14	5S ribosomal RNA
unigene20357	5S_rRNA	RF00001	cm	9	110	2	103	+	49.7	2.8e-10	5S ribosomal RNA
unigene35918	5S_rRNA	RF00001	cm	1	118	7	122	+	50.2	2.3e-10	5S ribosomal RNA
unigene38958	6S	RF00013	cm	8	180	172	5	-	68.6	4e-15	6S / SsrS RNA
unigene32267	alpha_tmRNA	RF01849	cm	204	302	101	1	-	58.8	2.3e-10	Alphaproteobacteria transfer-messenger RNA
unigene35888	Bacteria_small_SRP	RF00169	cm	4	91	98	11	-	51.7	2.2e-12	Bacterial small signal recognition particle RNA
unigene28180	Bacteria_small_SRP	RF00169	cm	8	97	158	69	-	57	9.7e-14	Bacterial small signal recognition particle RNA
unigene4632	rox1	RF01667	cm	1	59	151	93	-	39	6.8e-08	Drosophila rox1 ncRNA
unigene36580	Fungi_SRP	RF01502	cm	80	308	219	5	-	99.5	6.3e-15	Fungal signal recognition particle RNA
unigene11665	Parecho_CRE	RF00499	cm	1	116	316	219	-	25.2	0.00092	Human parechovirus 1 (HPeV1) cis regulatory element (CRE)
unigene9274	IRE_II	RF02253	cm	1	31	147	177	+	39.1	6.5e-07	Iron response element II
unigene5875	IRE_II	RF02253	cm	1	31	170	140	-	34.5	2.7e-06	Iron response element II
unigene5891	let-7	RF00027	cm	1	84	158	73	-	83.3	2.9e-22	let-7 microRNA precursor
unigene17879	let-7	RF00027	cm	1	63	141	205	+	44	2.6e-10	let-7 microRNA precursor
unigene5995	let-7	RF00027	cm	1	84	59	144	+	83.3	2.8e-22	let-7 microRNA precursor
unigene11673	MAT2A_F	RF02265	cm	1	66	925	988	+	47.4	2.7e-09	MAT2A 3'UTR stem loop F
unigene11674	MAT2A_F	RF02265	cm	1	66	1095	1158	+	47.4	2e-09	MAT2A 3'UTR stem loop F
unigene20764	mir-142	RF01896	cm	1	106	336	230	-	111.6	5.3e-28	microRNA mir-142
unigene9206	mir-150	RF00767	cm	1	85	700	623	-	32.5	1e-05	microRNA mir-150
unigene9204	mir-150	RF00767	cm	1	85	173	96	-	35.1	4.4e-07	microRNA mir-150
unigene7124	MIR168	RF00677	cm	1	133	131	14	-	24.3	0.00016	microRNA MIR168
unigene25372	mir-203	RF00696	cm	1	80	44	122	+	79.1	1.7e-20	microRNA mir-203
unigene959	mir-205	RF00656	cm	40	102	468	405	-	53.9	6.8e-12	microRNA mir-205
unigene8634	mir-231	RF00852	cm	1	84	80	8	-	26.4	0.0001	microRNA mir-231
unigene10866	mir-277	RF00730	cm	1	101	247	152	-	41	1.7e-09	microRNA mir-277
unigene16730	mir-279	RF00754	cm	1	94	103	4	-	32.1	2.9e-06	microRNA mir-279
unigene9127	mir-3	RF00716	cm	1	73	128	202	+	21.9	0.0023	microRNA mir-3
unigene18017	mir-318	RF00818	cm	1	68	2	67	+	36.9	9e-07	microRNA mir-318
unigene4165	mir-324	RF01063	cm	1	84	45	134	+	27.3	0.00072	microRNA mir-324
unigene28907	mir-324	RF01063	cm	20	84	1	86	+	23.4	0.0018	microRNA mir-324
unigene30677	MIR397	RF00704	cm	1	117	76	187	+	43.9	6.4e-09	microRNA MIR397
unigene3403	MIR397	RF00704	cm	1	117	40	121	+	30.6	4.8e-05	microRNA MIR397
unigene30442	mir-425	RF00803	cm	1	85	99	182	+	31.6	6.3e-06	microRNA mir-425
unigene11643	MIR444	RF00920	cm	1	151	213	85	-	41.6	3.3e-09	microRNA MIR444
unigene27628	mir-449	RF00711	cm	1	90	60	146	+	25	9.8e-05	microRNA mir-449
unigene162	mir-450	RF00708	cm	1	91	250	159	-	26.9	0.00076	microRNA mir-450
unigene3973	mir-460	RF00712	cm	1	77	121	184	+	23.8	0.0013	microRNA mir-460
unigene36152	MIR475	RF00721	cm	1	116	26	119	+	34.4	5.6e-07	microRNA MIR475
unigene24409	MIR475	RF00721	cm	1	124	6	127	+	23.8	0.00058	microRNA MIR475
unigene17014	MIR477	RF00780	cm	1	99	20	119	+	43.6	6.3e-10	microRNA MIR477
unigene39233	MIR530	RF01005	cm	1	172	87	216	+	57.2	7.6e-13	microRNA MIR530
unigene36174	mir-689	RF00871	cm	1	46	46	1	-	28.3	0.00012	microRNA mir-689
unigene4242	MIR821	RF00885	cm	1	275	77	345	+	180.5	5.6e-49	microRNA MIR821
unigene1573	mir-166	RF00075	cm	1	118	424	527	+	42.8	2.5e-09	mir-166 microRNA precursor
unigene846	mir-9	RF00237	cm	1	62	11	72	+	23.1	0.0088	mir-9/mir-79 microRNA precursor family
unigene202	mir-9	RF00237	cm	1	62	80	139	+	25.2	0.0016	mir-9/mir-79 microRNA precursor family
unigene5898	mir-BART2	RF00364	cm	1	62	191	136	-	23.7	0.0039	mir-BART2 microRNA precursor family
unigene5858	RNaseP_nuc	RF00009	cm	1	301	2	300	+	200.7	3.7e-67	Nuclear RNase P
unigene12312	RNaseP_nuc	RF00009	cm	2	305	307	2	-	213	2.3e-71	Nuclear RNase P
unigene17559	RNase_MRP	RF00030	cm	8	265	1	246	+	138.3	1.3e-22	RNase MRP
unigene2115	SECIS_1	RF00031	cm	1	64	158	100	-	31.9	1.3e-05	Selenocysteine insertion sequence 1
unigene8233	SECIS_1	RF00031	cm	1	64	263	330	+	32.8	2.2e-05	Selenocysteine insertion sequence 1
unigene8715	SECIS_1	RF00031	cm	1	64	95	29	-	37.9	2.2e-07	Selenocysteine insertion sequence 1
unigene13160	SECIS_1	RF00031	cm	1	64	35	98	+	30.8	2.9e-05	Selenocysteine insertion sequence 1
unigene12043	SECIS_1	RF00031	cm	1	64	123	60	-	34.4	4.9e-06	Selenocysteine insertion sequence 1
unigene7484	SECIS_1	RF00031	cm	1	64	156	94	-	31.9	2.9e-05	Selenocysteine insertion sequence 1
unigene25369	SCARNA7	RF01295	cm	32	276	23	270	+	46.9	4.6e-11	Small Cajal body-specific RNA 7
unigene5920	snoR64a	RF01163	cm	1	77	20	94	+	21	0.0089	Small nucleolar RNA snoR64a
unigene13704	SNORA16	RF00190	cm	1	135	656	521	-	86.4	8.4e-20	Small nucleolar RNA SNORA16B/SNORA 16A family
unigene26409	SNORA42	RF00406	cm	8	136	125	2	-	35.8	2.1e-07	Small nucleolar RNA SNORA42/SNORA80 family
unigene4082	SNORA53	RF00563	cm	53	248	130	12	-	43.3	3.4e-11	Small nucleolar RNA SNORA53
unigene24565	SNORA54	RF00430	cm	1	129	22	155	+	94.3	2.8e-22	Small nucleolar RNA SNORA54
unigene23535	SNORA57	RF00191	cm	10	149	1	127	+	69.7	5.8e-16	Small nucleolar RNA SNORA57
unigene36294	SNORA62	RF00091	cm	13	141	106	1	-	43	5e-08	Small nucleolar RNA SNORA62/SNORA6 family
unigene28104	SNORA63	RF00092	cm	15	131	119	5	-	66	6.7e-14	Small nucleolar RNA SNORA63
unigene33636	SNORA65	RF00302	cm	28	130	117	18	-	33.8	6.8e-06	Small nucleolar RNA SNORA65
unigene12985	SNORA70	RF00156	cm	14	134	120	1	-	64.7	2.9e-13	Small nucleolar RNA SNORA70
unigene28312	SNORA71	RF00056	cm	31	134	106	9	-	64.7	1.3e-13	Small nucleolar RNA SNORA71
unigene4498	SNORA73	RF00045	cm	1	218	239	19	-	183.4	8.8e-54	Small nucleolar RNA SNORA73 family
unigene32497	SNORD10	RF01290	cm	14	129	1	110	+	39.9	1.8e-08	Small nucleolar RNA SNORD10
unigene2020	SNORD14	RF00016	cm	1	116	105	10	-	61.6	2e-14	Small nucleolar RNA SNORD14
unigene1494	SNORD15	RF00067	cm	1	142	195	49	-	100.7	1.5e-22	Small nucleolar RNA SNORD15
unigene28574	SNORD21	RF00068	cm	7	95	121	35	-	37.5	3.5e-07	Small nucleolar RNA SNORD21
unigene34090	SNORD22	RF00099	cm	1	126	127	1	-	86.3	3.5e-20	Small nucleolar RNA SNORD22
unigene5431	SNORD43	RF00221	cm	1	64	301	362	+	24.5	0.0026	Small nucleolar RNA SNORD43
unigene5430	SNORD43	RF00221	cm	1	64	498	559	+	24.5	0.0033	Small nucleolar RNA SNORD43
unigene29890	SNORD60	RF00271	cm	1	83	22	105	+	55.9	8.2e-13	Small nucleolar RNA SNORD60
unigene24373	SNORD65	RF00571	cm	1	73	93	21	-	59.1	5.7e-14	Small nucleolar RNA SNORD65
unigene20271	SNORD99	RF00608	cm	1	74	23	95	+	70.2	8.5e-17	Small nucleolar RNA SNORD99
unigene1442	sR11	RF01150	cm	1	57	10	65	+	22.5	0.0051	Small nucleolar RNA sR11
unigene34412	sR2	RF01139	cm	1	57	22	70	+	21.7	0.0038	Small nucleolar RNA sR2
unigene5141	snoU2_19	RF00494	cm	1	80	552	499	-	26.7	0.0037	Small nucleolar RNA U2-19
unigene12404	snoU2-30	RF00493	cm	1	70	88	24	-	39.7	4.1e-07	Small nucleolar RNA U2-30
unigene5578	U3	RF00012	cm	10	218	206	1	-	131.8	5.7e-32	Small nucleolar RNA U3
unigene8051	tmRNA	RF00023	cm	17	207	177	1	-	70.5	7.2e-26	transfer-messenger RNA
unigene35490	tRNA	RF00005	cm	1	71	98	27	-	54	4.2e-09	tRNA
unigene13983	tRNA	RF00005	cm	1	71	244	314	+	34.3	0.00012	tRNA
unigene21246	tRNA	RF00005	cm	1	71	181	113	-	27.5	0.0012	tRNA
unigene35734	U12	RF00007	cm	12	112	104	1	-	63	3.8e-16	U12 minor spliceosomal RNA
unigene16866	UnaL2	RF00436	cm	1	54	3	53	+	43	4.9e-08	UnaL2 LINE 3' element
unigene292	UnaL2	RF00436	cm	17	54	1	38	+	31	4.2e-05	UnaL2 LINE 3' element
unigene1094	UnaL2	RF00436	cm	1	54	516	463	-	37.9	2.4e-06	UnaL2 LINE 3' element
unigene215	UnaL2	RF00436	cm	1	54	173	119	-	45.2	1.3e-08	UnaL2 LINE 3' element
unigene36683	UnaL2	RF00436	cm	1	54	130	183	+	38.5	5.8e-07	UnaL2 LINE 3' element
unigene115	UnaL2	RF00436	cm	1	54	174	121	-	39	7.2e-07	UnaL2 LINE 3' element
unigene34325	UnaL2	RF00436	cm	1	33	78	110	+	30.4	3.2e-05	UnaL2 LINE 3' element
unigene36684	UnaL2	RF00436	cm	1	54	137	190	+	38.5	5.9e-07	UnaL2 LINE 3' element
unigene14206	UnaL2	RF00436	cm	1	36	718	753	+	28	0.00093	UnaL2 LINE 3' element
unigene35543	UnaL2	RF00436	cm	1	54	12	65	+	56.1	4.8e-12	UnaL2 LINE 3' element
unigene25247	UnaL2	RF00436	cm	1	47	47	1	-	30.6	4.6e-05	UnaL2 LINE 3' element
unigene13932	UnaL2	RF00436	cm	1	49	49	1	-	27	0.00045	UnaL2 LINE 3' element
unigene68	UnaL2	RF00436	cm	13	46	40	7	-	38.5	3.9e-07	UnaL2 LINE 3' element
unigene218	UnaL2	RF00436	cm	1	54	92	39	-	48	3.9e-09	UnaL2 LINE 3' element
unigene37593	UnaL2	RF00436	cm	11	54	4	47	+	51.7	9.5e-11	UnaL2 LINE 3' element
unigene31	UnaL2	RF00436	cm	1	54	227	280	+	41.3	1.1e-07	UnaL2 LINE 3' element
unigene875	UnaL2	RF00436	cm	1	38	38	1	-	28.1	0.00077	UnaL2 LINE 3' element
unigene22393	UnaL2	RF00436	cm	1	54	133	186	+	43.3	2.6e-08	UnaL2 LINE 3' element
unigene3495	UnaL2	RF00436	cm	1	54	424	372	-	33.3	2.7e-05	UnaL2 LINE 3' element
unigene188	UnaL2	RF00436	cm	1	54	142	89	-	51	4.6e-10	UnaL2 LINE 3' element
unigene25933	UnaL2	RF00436	cm	1	54	224	276	+	25.3	0.0027	UnaL2 LINE 3' element
unigene443	UnaL2	RF00436	cm	13	46	40	7	-	34.6	8.4e-06	UnaL2 LINE 3' element
unigene14207	UnaL2	RF00436	cm	1	36	36	1	-	28	0.00073	UnaL2 LINE 3' element
unigene12503	UnaL2	RF00436	cm	1	44	170	213	+	35.6	2.5e-06	UnaL2 LINE 3' element
unigene6911	UnaL2	RF00436	cm	1	54	189	136	-	38.5	7.3e-07	UnaL2 LINE 3' element
unigene10046	UnaL2	RF00436	cm	1	54	157	107	-	42.4	5.7e-08	UnaL2 LINE 3' element
unigene216	UnaL2	RF00436	cm	1	54	92	39	-	48	2.8e-09	UnaL2 LINE 3' element
unigene9948	UnaL2	RF00436	cm	1	54	201	256	+	28.5	0.00029	UnaL2 LINE 3' element
unigene3294	UnaL2	RF00436	cm	1	54	480	533	+	37.7	2.1e-06	UnaL2 LINE 3' element
unigene6908	UnaL2	RF00436	cm	1	54	112	59	-	38.7	6.9e-07	UnaL2 LINE 3' element
unigene6912	UnaL2	RF00436	cm	1	54	250	197	-	52.4	1.6e-10	UnaL2 LINE 3' element
unigene25589	UnaL2	RF00436	cm	1	38	38	1	-	29.1	0.00012	UnaL2 LINE 3' element
unigene190	UnaL2	RF00436	cm	1	54	108	161	+	51	2.5e-10	UnaL2 LINE 3' element
unigene34649	Y_RNA	RF00019	cm	2	93	1	101	+	49.1	4e-11	Y RNA
